# Supplementary material for: Analysis of human ES cell differentiation establishes that the dominant isoforms of the lncRNAs RMST and FIRRE are circular
Source: BMC Genomics. 2018 Apr 20;19:276. doi: 10.1186/s12864-018-4660-7 (PMC5910558; doi:10.1186/s12864-018-4660-7)
Supplement: Supplementary file 1 — Sequencing Quality Control. Data shows Illumina quality control metrics. PF = Passing chastity filter. Q30 = Phred quality score of 30 or above. (XLSX 9 kb) [file 12864_2018_4660_MOESM1_ESM.xlsx]

## Sheet: Sheet1
Sample ID	Sample	Yield (Mbases)	% PF	# Reads	% Perfect Index Reads	% One Mismatch Reads (Index)	% of >= Q30 Bases (PF)	Mean Quality Score (PF)
1	day_0_Rep_1	12483	100	124825004	98.08	1.92	86.56	34.2
6	day_0_Rep_2	14227	100	142274904	98.87	1.13	92.14	35.26
11	day_0_Rep_3	14020	100	140196638	98.71	1.29	90.78	35.01
3	day_45_IGF_Rep_1	10569	100	105685200	96.67	3.33	86.28	34.14
8	day_45_IGF_Rep_2	13379	100	133788724	98.52	1.48	92.6	35.35
13	day_45_IGF_Rep_3	14020	100	140203130	98.79	1.21	90.92	35.03
2	day_45_Rep_1	11077	100	110773232	98.18	1.82	86.74	34.23
7	day_45_Rep_2	13839	100	138387142	98.35	1.65	92.34	35.3
12	day_45_Rep_3	14655	100	146551576	98.41	1.59	90.37	34.93
5	day_90_IGF_Rep_1	13236	100	132360610	98.44	1.56	92	35.23
10	day_90_IGF_Rep_2	15500	100	155002132	98.6	1.4	90.44	34.94
15	day_90_IGF_Rep_3	14594	100	145942028	98.62	1.38	90.88	35.02
4	day_90_Rep_1	11652	100	116522226	98.04	1.96	85.89	34.07
9	day_90_Rep_1	16061	100	160607052	98.55	1.45	90.28	34.91
14	day_90_Rep_3	15324	100	153237218	98.71	1.29	90.97	35.04
