# Supplementary material for: Analysis of human ES cell differentiation establishes that the dominant isoforms of the lncRNAs RMST and FIRRE are circular
Source: BMC Genomics. 2018 Apr 20;19:276. doi: 10.1186/s12864-018-4660-7 (PMC5910558; doi:10.1186/s12864-018-4660-7)
Supplement: Supplementary file 2 — a-d. Gene Ontology analyses showing over and under-represented gene ontologies (biological process and molecular function) in genes differentially expressed between untreated time-points. Analyses were performed using the Panther classification system [73], with a Bonferroni correction for multiple testing. e. Genes differentially expressed between IGF-1 treated and untreated samples. List includes genes identified by comparision at each timepoint, and an all v all comparison. No significant genes were identified in the day 90 analysis. (XLSX 50 kb) [file 12864_2018_4660_MOESM2_ESM.xlsx]

## Sheet: A-day 0 to 45 Process
Analysis Type:	PANTHER Overrepresentation Test (release 20160715)
Annotation Version and Release Date:	GO Ontology database Released 2017-01-26
Analyzed List:	Client Text Box Input (Homo sapiens)	There are duplicate IDs in the file. The unique set of IDs will be used.
Reference List:	Homo sapiens (all genes in database)
Bonferroni correction:	TRUE
Bonferroni count:	8204
GO biological process complete	REFLIST Size	Observed	Expected	Over/Under	Fold Enrichment	Corrected P-value
forebrain generation of neurons (GO:0021872)	68	51	20.06	+	2.54	4.06e-05
forebrain neuron differentiation (GO:0021879)	58	42	17.11	+	2.45	0.00213
forebrain cell migration (GO:0021885)	64	44	18.88	+	2.33	0.00443
telencephalon cell migration (GO:0022029)	61	41	18	+	2.28	0.0181
hippocampus development (GO:0021766)	77	49	22.72	+	2.16	0.00912
artery development (GO:0060840)	78	49	23.01	+	2.13	0.0129
neuron migration (GO:0001764)	114	71	33.64	+	2.11	0.0001
synapse assembly (GO:0007416)	79	49	23.31	+	2.1	0.0182
hindbrain development (GO:0030902)	140	86	41.31	+	2.08	5.95e-06
cardiac conduction (GO:0061337)	88	54	25.97	+	2.08	0.00786
regulation of neural precursor cell proliferation (GO:2000177)	77	47	22.72	+	2.07	0.0433
telencephalon development (GO:0021537)	243	147	71.7	+	2.05	2.41e-11
retina development in camera-type eye (GO:0060041)	134	81	39.54	+	2.05	3.62e-05
limbic system development (GO:0021761)	104	63	30.69	+	2.05	0.00162
camera-type eye morphogenesis (GO:0048593)	105	63	30.98	+	2.03	0.00222
synapse organization (GO:0050808)	164	97	48.39	+	2	3.5e-06
pallium development (GO:0021543)	167	97	49.28	+	1.97	8.6e-06
cerebral cortex development (GO:0021987)	113	65	33.34	+	1.95	0.00597
multicellular organismal signaling (GO:0035637)	129	72	38.06	+	1.89	0.00463
neuron projection guidance (GO:0097485)	242	134	71.4	+	1.88	1.54e-07
axon guidance (GO:0007411)	240	133	70.81	+	1.88	1.73e-07
negative regulation of neuron apoptotic process (GO:0043524)	139	77	41.01	+	1.88	0.00256
presynaptic process involved in chemical synaptic transmission (GO:0099531)	119	66	35.11	+	1.88	0.0163
forebrain development (GO:0030900)	370	204	109.17	+	1.87	1.44e-12
regulation of synapse structure or activity (GO:0050803)	123	68	36.29	+	1.87	0.0128
neurotransmitter secretion (GO:0007269)	114	63	33.64	+	1.87	0.0305
sister chromatid cohesion (GO:0007062)	114	63	33.64	+	1.87	0.0305
signal release from synapse (GO:0099643)	114	63	33.64	+	1.87	0.0305
eye morphogenesis (GO:0048592)	142	78	41.9	+	1.86	0.00296
camera-type eye development (GO:0043010)	286	156	84.39	+	1.85	1.09e-08
regulation of neuron apoptotic process (GO:0043523)	194	106	57.24	+	1.85	3.59e-05
central nervous system neuron differentiation (GO:0021953)	172	94	50.75	+	1.85	0.000256
regulation of synapse organization (GO:0050807)	119	65	35.11	+	1.85	0.0312
neurotransmitter transport (GO:0006836)	155	83	45.73	+	1.81	0.00348
neuron projection morphogenesis (GO:0048812)	452	239	133.37	+	1.79	3.96e-13
eye development (GO:0001654)	329	174	97.07	+	1.79	6.9e-09
learning or memory (GO:0007611)	224	118	66.09	+	1.79	3.7e-05
learning (GO:0007612)	136	72	40.13	+	1.79	0.0282
cell morphogenesis involved in neuron differentiation (GO:0048667)	415	218	122.45	+	1.78	1.81e-11
regulation of neurotransmitter levels (GO:0001505)	194	102	57.24	+	1.78	0.000429
inner ear development (GO:0048839)	179	94	52.82	+	1.78	0.00146
sister chromatid segregation (GO:0000819)	179	94	52.82	+	1.78	0.00146
cell projection morphogenesis (GO:0048858)	461	241	136.02	+	1.77	1.01e-12
ear development (GO:0043583)	205	107	60.49	+	1.77	0.000293
sensory organ development (GO:0007423)	504	261	148.71	+	1.76	1.64e-13
axonogenesis (GO:0007409)	365	190	107.7	+	1.76	2.44e-09
cell-cell junction organization (GO:0045216)	164	85	48.39	+	1.76	0.00905
sensory organ morphogenesis (GO:0090596)	248	128	73.17	+	1.75	2.74e-05
axon development (GO:0061564)	393	202	115.96	+	1.74	1.36e-09
modulation of synaptic transmission (GO:0050804)	288	148	84.98	+	1.74	2.28e-06
renal system development (GO:0072001)	273	140	80.55	+	1.74	7.73e-06
locomotory behavior (GO:0007626)	193	99	56.95	+	1.74	0.00199
cell part morphogenesis (GO:0032990)	481	246	141.92	+	1.73	5.38e-12
single-organism behavior (GO:0044708)	389	198	114.78	+	1.73	5.52e-09
regulation of heart contraction (GO:0008016)	229	117	67.57	+	1.73	0.000212
regulation of nuclear division (GO:0051783)	170	87	50.16	+	1.73	0.0112
cell morphogenesis involved in differentiation (GO:0000904)	511	260	150.78	+	1.72	1.43e-12
kidney development (GO:0001822)	256	130	75.54	+	1.72	5.24e-05
brain development (GO:0007420)	681	343	200.94	+	1.71	8.45e-17
cognition (GO:0050890)	258	130	76.13	+	1.71	8.12e-05
cell junction organization (GO:0034330)	190	96	56.06	+	1.71	0.00565
cellular response to inorganic substance (GO:0071241)	161	81	47.5	+	1.71	0.046
head development (GO:0060322)	716	360	211.26	+	1.7	1.17e-17
embryonic organ morphogenesis (GO:0048562)	285	143	84.09	+	1.7	1.99e-05
neuron projection development (GO:0031175)	594	296	175.27	+	1.69	1.58e-13
negative regulation of neuron death (GO:1901215)	183	91	54	+	1.69	0.0201
central nervous system development (GO:0007417)	885	439	261.13	+	1.68	4.12e-21
regulation of neuron death (GO:1901214)	266	132	78.49	+	1.68	0.000148
gliogenesis (GO:0042063)	192	95	56.65	+	1.68	0.0151
neuron differentiation (GO:0030182)	937	458	276.47	+	1.66	6.21e-21
visual perception (GO:0007601)	206	101	60.78	+	1.66	0.0107
neuron development (GO:0048666)	754	367	222.48	+	1.65	7.08e-16
cell morphogenesis (GO:0000902)	635	310	187.36	+	1.65	3.87e-13
sensory perception of light stimulus (GO:0050953)	209	102	61.67	+	1.65	0.0116
skeletal system morphogenesis (GO:0048705)	207	100	61.08	+	1.64	0.0222
regionalization (GO:0003002)	314	151	92.65	+	1.63	0.000103
urogenital system development (GO:0001655)	306	147	90.29	+	1.63	0.00017
cellular component morphogenesis (GO:0032989)	718	343	211.85	+	1.62	1.61e-13
behavior (GO:0007610)	532	255	156.97	+	1.62	1.62e-09
pattern specification process (GO:0007389)	409	196	120.68	+	1.62	9.99e-07
regulation of neurogenesis (GO:0050767)	694	330	204.77	+	1.61	1.23e-12
positive regulation of nervous system development (GO:0051962)	454	216	133.96	+	1.61	2.13e-07
embryonic organ development (GO:0048568)	419	199	123.63	+	1.61	1.47e-06
regulation of membrane potential (GO:0042391)	395	188	116.55	+	1.61	3.95e-06
negative regulation of cellular component movement (GO:0051271)	257	122	75.83	+	1.61	0.00456
nuclear chromosome segregation (GO:0098813)	250	119	73.77	+	1.61	0.00548
cell fate commitment (GO:0045165)	232	110	68.45	+	1.61	0.0167
negative regulation of cell migration (GO:0030336)	213	101	62.85	+	1.61	0.0423
neurogenesis (GO:0022008)	1487	704	438.75	+	1.6	2.72e-30
generation of neurons (GO:0048699)	1391	658	410.43	+	1.6	6.63e-28
anatomical structure formation involved in morphogenesis (GO:0048646)	818	386	241.36	+	1.6	9.38e-15
regulation of nervous system development (GO:0051960)	782	369	230.74	+	1.6	5.65e-14
embryonic morphogenesis (GO:0048598)	554	261	163.46	+	1.6	5e-09
blood vessel morphogenesis (GO:0048514)	376	177	110.94	+	1.6	2.69e-05
regulation of blood circulation (GO:1903522)	297	140	87.63	+	1.6	0.00104
regulation of neuron differentiation (GO:0045664)	567	266	167.3	+	1.59	4.64e-09
positive regulation of neurogenesis (GO:0050769)	392	184	115.66	+	1.59	1.63e-05
positive regulation of neuron differentiation (GO:0045666)	313	147	92.35	+	1.59	0.00063
chromosome segregation (GO:0007059)	294	138	86.75	+	1.59	0.00159
heart morphogenesis (GO:0003007)	224	105	66.09	+	1.59	0.0449
cell projection organization (GO:0030030)	1033	481	304.8	+	1.58	4.63e-18
regulation of cation transmembrane transport (GO:1904062)	242	113	71.4	+	1.58	0.0241
nervous system development (GO:0007399)	2200	1021	649.13	+	1.57	3.7e-43
cardiovascular system development (GO:0072358)	490	227	144.58	+	1.57	6.95e-07
vasculature development (GO:0001944)	480	223	141.63	+	1.57	8e-07
blood vessel development (GO:0001568)	459	213	135.43	+	1.57	2.3e-06
regulation of ion transmembrane transport (GO:0034765)	392	179	115.66	+	1.55	0.000174
animal organ morphogenesis (GO:0009887)	876	398	258.47	+	1.54	8.43e-13
chemical synaptic transmission (GO:0007268)	439	199	129.53	+	1.54	4.98e-05
anterograde trans-synaptic signaling (GO:0098916)	439	199	129.53	+	1.54	4.98e-05
regulation of transmembrane transport (GO:0034762)	406	185	119.79	+	1.54	0.000118
regulation of epithelial cell proliferation (GO:0050678)	302	137	89.11	+	1.54	0.0103
tube development (GO:0035295)	562	254	165.82	+	1.53	5.45e-07
positive regulation of cell development (GO:0010720)	454	205	133.96	+	1.53	3.95e-05
trans-synaptic signaling (GO:0099537)	444	201	131.01	+	1.53	4.61e-05
synaptic signaling (GO:0099536)	444	201	131.01	+	1.53	4.61e-05
regulation of neuron projection development (GO:0010975)	422	190	124.52	+	1.53	0.000173
negative regulation of locomotion (GO:0040013)	272	123	80.26	+	1.53	0.04
anatomical structure morphogenesis (GO:0009653)	1959	877	578.02	+	1.52	1.08e-30
cell development (GO:0048468)	1476	663	435.51	+	1.52	2.33e-22
circulatory system development (GO:0072359)	806	361	237.82	+	1.52	1.57e-10
mitotic nuclear division (GO:0007067)	382	171	112.71	+	1.52	0.00122
developmental growth (GO:0048589)	349	157	102.98	+	1.52	0.00292
muscle tissue development (GO:0060537)	292	131	86.16	+	1.52	0.0294
regulation of cell development (GO:0060284)	807	360	238.11	+	1.51	2.88e-10
heart development (GO:0007507)	483	215	142.51	+	1.51	5.05e-05
microtubule cytoskeleton organization (GO:0000226)	390	174	115.07	+	1.51	0.00118
response to steroid hormone (GO:0048545)	326	145	96.19	+	1.51	0.0144
microtubule-based process (GO:0007017)	577	256	170.25	+	1.5	2.49e-06
actin filament-based process (GO:0030029)	484	214	142.81	+	1.5	9.09e-05
regulation of system process (GO:0044057)	509	224	150.19	+	1.49	6e-05
cellular response to organic cyclic compound (GO:0071407)	472	207	139.27	+	1.49	0.000281
regulation of cell cycle phase transition (GO:1901987)	337	148	99.44	+	1.49	0.0219
tube morphogenesis (GO:0035239)	337	148	99.44	+	1.49	0.0219
regulation of mitotic cell cycle phase transition (GO:1901990)	316	139	93.24	+	1.49	0.0399
embryo development (GO:0009790)	921	403	271.75	+	1.48	1.22e-10
tissue morphogenesis (GO:0048729)	521	228	153.73	+	1.48	6.86e-05
glycoprotein biosynthetic process (GO:0009101)	325	142	95.89	+	1.48	0.0442
chordate embryonic development (GO:0043009)	569	247	167.89	+	1.47	3.27e-05
embryo development ending in birth or egg hatching (GO:0009792)	573	248	169.07	+	1.47	3.9e-05
taxis (GO:0042330)	509	221	150.19	+	1.47	0.000209
chemotaxis (GO:0006935)	508	220	149.89	+	1.47	0.000271
skeletal system development (GO:0001501)	463	201	136.61	+	1.47	0.000886
growth (GO:0040007)	426	185	125.7	+	1.47	0.00273
regulation of cellular component movement (GO:0051270)	806	348	237.82	+	1.46	3.99e-08
regulation of cell migration (GO:0030334)	691	297	203.89	+	1.46	2.35e-06
regulation of cell cycle process (GO:0010564)	575	248	169.66	+	1.46	5.2e-05
supramolecular fiber organization (GO:0097435)	368	158	108.58	+	1.46	0.0345
metal ion transport (GO:0030001)	607	260	179.1	+	1.45	4.07e-05
regulation of ion transport (GO:0043269)	587	252	173.2	+	1.45	5.8e-05
negative regulation of phosphate metabolic process (GO:0045936)	546	233	161.1	+	1.45	0.000335
regulation of mitotic cell cycle (GO:0007346)	504	215	148.71	+	1.45	0.00113
positive regulation of cellular component movement (GO:0051272)	425	182	125.4	+	1.45	0.0079
morphogenesis of an epithelium (GO:0002009)	418	179	123.34	+	1.45	0.00967
positive regulation of cell motility (GO:2000147)	414	177	122.15	+	1.45	0.0122
positive regulation of cell migration (GO:0030335)	400	171	118.02	+	1.45	0.0182
negative regulation of protein phosphorylation (GO:0001933)	389	166	114.78	+	1.45	0.028
movement of cell or subcellular component (GO:0006928)	1442	612	425.48	+	1.44	4.85e-15
regulation of cell motility (GO:2000145)	741	315	218.64	+	1.44	2.1e-06
negative regulation of phosphorus metabolic process (GO:0010563)	547	233	161.4	+	1.44	0.000385
nuclear division (GO:0000280)	517	220	152.55	+	1.44	0.00097
cell division (GO:0051301)	474	202	139.86	+	1.44	0.00285
muscle structure development (GO:0061061)	453	192	133.66	+	1.44	0.00769
positive regulation of developmental process (GO:0051094)	1179	499	347.88	+	1.43	1.85e-11
negative regulation of cell proliferation (GO:0008285)	639	269	188.54	+	1.43	9.95e-05
regulation of cell projection organization (GO:0031344)	586	247	172.91	+	1.43	0.000353
actin cytoskeleton organization (GO:0030036)	409	173	120.68	+	1.43	0.0289
gland development (GO:0048732)	408	172	120.38	+	1.43	0.037
regulation of cell cycle (GO:0051726)	996	416	293.88	+	1.42	2.65e-08
response to organic cyclic compound (GO:0014070)	864	362	254.93	+	1.42	5.02e-07
positive regulation of cell differentiation (GO:0045597)	844	354	249.03	+	1.42	7.3e-07
mitotic cell cycle (GO:0000278)	792	333	233.69	+	1.42	2.07e-06
regulation of locomotion (GO:0040012)	804	336	237.23	+	1.42	3.26e-06
mitotic cell cycle process (GO:1903047)	764	321	225.43	+	1.42	4.71e-06
organelle fission (GO:0048285)	548	230	161.69	+	1.42	0.00139
response to growth factor (GO:0070848)	486	204	143.4	+	1.42	0.00671
negative regulation of phosphorylation (GO:0042326)	426	179	125.7	+	1.42	0.0289
positive regulation of locomotion (GO:0040017)	442	184	130.42	+	1.41	0.0364
regulation of cell differentiation (GO:0045595)	1537	634	453.51	+	1.4	3.43e-13
single-organism organelle organization (GO:1902589)	1293	536	381.51	+	1.4	5.31e-11
cytoskeleton organization (GO:0007010)	941	389	277.65	+	1.4	4.78e-07
cell proliferation (GO:0008283)	687	283	202.71	+	1.4	0.000278
cellular response to growth factor stimulus (GO:0071363)	459	190	135.43	+	1.4	0.0357
locomotion (GO:0040011)	1188	487	350.53	+	1.39	5.42e-09
ion transmembrane transport (GO:0034220)	867	355	255.82	+	1.39	9.43e-06
positive regulation of programmed cell death (GO:0043068)	585	240	172.61	+	1.39	0.00404
cellular response to nitrogen compound (GO:1901699)	526	215	155.2	+	1.39	0.0197
regulation of multicellular organismal development (GO:2000026)	1714	699	505.73	+	1.38	7.54e-14
positive regulation of multicellular organismal process (GO:0051240)	1425	579	420.46	+	1.38	1.33e-10
positive regulation of cell death (GO:0010942)	615	250	181.46	+	1.38	0.00463
cation homeostasis (GO:0055080)	591	241	174.38	+	1.38	0.00589
inorganic ion homeostasis (GO:0098771)	606	246	178.81	+	1.38	0.00628
positive regulation of apoptotic process (GO:0043065)	580	236	171.13	+	1.38	0.00889
cellular cation homeostasis (GO:0030003)	524	213	154.61	+	1.38	0.0309
metal ion homeostasis (GO:0055065)	507	207	149.6	+	1.38	0.0322
positive regulation of kinase activity (GO:0033674)	509	207	150.19	+	1.38	0.0409
regulation of multicellular organismal process (GO:0051239)	2656	1077	783.68	+	1.37	5.01e-23
cell cycle process (GO:0022402)	1089	441	321.32	+	1.37	3.53e-07
response to abiotic stimulus (GO:0009628)	1073	433	316.6	+	1.37	8.33e-07
negative regulation of developmental process (GO:0051093)	826	333	243.72	+	1.37	0.000141
cellular chemical homeostasis (GO:0055082)	633	256	186.77	+	1.37	0.00498
single-organism intracellular transport (GO:1902582)	519	210	153.14	+	1.37	0.0478
response to organonitrogen compound (GO:0010243)	758	305	223.66	+	1.36	0.000668
single-organism cellular localization (GO:1902580)	663	267	195.62	+	1.36	0.00398
developmental process involved in reproduction (GO:0003006)	625	250	184.41	+	1.36	0.0147
cation transmembrane transport (GO:0098655)	582	233	171.72	+	1.36	0.0307
cellular ion homeostasis (GO:0006873)	539	217	159.04	+	1.36	0.0461
system development (GO:0048731)	4138	1649	1220.96	+	1.35	7.59e-36
regulation of developmental process (GO:0050793)	2263	903	667.72	+	1.35	1.57e-16
cellular response to endogenous stimulus (GO:0071495)	1022	408	301.55	+	1.35	1.04e-05
response to nitrogen compound (GO:1901698)	861	342	254.05	+	1.35	0.000377
cellular response to oxygen-containing compound (GO:1901701)	837	333	246.97	+	1.35	0.000489
cellular homeostasis (GO:0019725)	748	298	220.7	+	1.35	0.00216
cell-cell adhesion (GO:0098609)	680	270	200.64	+	1.35	0.01
regulation of growth (GO:0040008)	654	261	192.97	+	1.35	0.0104
positive regulation of transferase activity (GO:0051347)	649	259	191.49	+	1.35	0.0114
ion homeostasis (GO:0050801)	634	252	187.07	+	1.35	0.0209
response to endogenous stimulus (GO:0009719)	1383	548	408.07	+	1.34	3.81e-08
cell adhesion (GO:0007155)	1103	435	325.45	+	1.34	1.24e-05
negative regulation of multicellular organismal process (GO:0051241)	1004	398	296.24	+	1.34	3.63e-05
localization of cell (GO:0051674)	950	376	280.31	+	1.34	0.000116
cell motility (GO:0048870)	950	376	280.31	+	1.34	0.000116
enzyme linked receptor protein signaling pathway (GO:0007167)	706	280	208.31	+	1.34	0.007
negative regulation of cell differentiation (GO:0045596)	629	249	185.59	+	1.34	0.0315
inorganic ion transmembrane transport (GO:0098660)	627	248	185	+	1.34	0.0349
organelle assembly (GO:0070925)	623	246	183.82	+	1.34	0.0426
regulation of localization (GO:0032879)	2485	974	733.22	+	1.33	5.19e-16
positive regulation of RNA metabolic process (GO:0051254)	1416	554	417.81	+	1.33	1.97e-07
positive regulation of nucleic acid-templated transcription (GO:1903508)	1348	530	397.74	+	1.33	2.74e-07
positive regulation of transcription, DNA-templated (GO:0045893)	1348	530	397.74	+	1.33	2.74e-07
biological adhesion (GO:0022610)	1108	436	326.93	+	1.33	1.55e-05
positive regulation of transcription from RNA polymerase II promoter (GO:0045944)	1044	411	308.04	+	1.33	4.38e-05
response to lipid (GO:0033993)	817	320	241.06	+	1.33	0.00344
regulation of kinase activity (GO:0043549)	798	313	235.46	+	1.33	0.00409
response to hormone (GO:0009725)	764	300	225.43	+	1.33	0.00644
regulation of protein kinase activity (GO:0045859)	737	290	217.46	+	1.33	0.00833
multicellular organism development (GO:0007275)	4733	1849	1396.52	+	1.32	1.02e-36
cell differentiation (GO:0030154)	3425	1331	1010.58	+	1.32	1.27e-22
positive regulation of gene expression (GO:0010628)	1671	650	493.05	+	1.32	8.04e-09
positive regulation of nucleobase-containing compound metabolic process (GO:0045935)	1661	645	490.09	+	1.32	1.34e-08
positive regulation of macromolecule biosynthetic process (GO:0010557)	1605	623	473.57	+	1.32	3.61e-08
positive regulation of RNA biosynthetic process (GO:1902680)	1369	533	403.94	+	1.32	9.76e-07
cell cycle (GO:0007049)	1332	519	393.02	+	1.32	1.57e-06
regulation of anatomical structure morphogenesis (GO:0022603)	960	375	283.26	+	1.32	0.000455
anatomical structure development (GO:0048856)	5059	1959	1492.71	+	1.31	1.89e-37
cellular developmental process (GO:0048869)	3501	1349	1033.01	+	1.31	1.35e-21
animal organ development (GO:0048513)	2958	1144	872.79	+	1.31	7.48e-18
positive regulation of nitrogen compound metabolic process (GO:0051173)	1768	681	521.67	+	1.31	1.25e-08
cell migration (GO:0016477)	862	332	254.34	+	1.31	0.00889
cation transport (GO:0006812)	822	318	242.54	+	1.31	0.0104
single-multicellular organism process (GO:0044707)	5509	2118	1625.49	+	1.3	8.04e-40
single-organism developmental process (GO:0044767)	5316	2040	1568.54	+	1.3	3.54e-37
developmental process (GO:0032502)	5402	2066	1593.91	+	1.3	6.28e-37
regulation of transport (GO:0051049)	1792	689	528.75	+	1.3	1.25e-08
regulation of cell proliferation (GO:0042127)	1538	592	453.8	+	1.3	4.79e-07
regulation of cell death (GO:0010941)	1522	582	449.08	+	1.3	1.88e-06
regulation of programmed cell death (GO:0043067)	1421	546	419.28	+	1.3	3.68e-06
response to oxygen-containing compound (GO:1901700)	1388	534	409.54	+	1.3	4.89e-06
regulation of apoptotic process (GO:0042981)	1410	541	416.03	+	1.3	5.42e-06
ion transport (GO:0006811)	1316	506	388.3	+	1.3	1.54e-05
regulation of protein phosphorylation (GO:0001932)	1302	499	384.17	+	1.3	3.03e-05
negative regulation of signaling (GO:0023057)	1197	458	353.19	+	1.3	0.000167
negative regulation of cell communication (GO:0010648)	1193	456	352.01	+	1.3	0.000202
negative regulation of signal transduction (GO:0009968)	1099	422	324.27	+	1.3	0.000422
regulation of transferase activity (GO:0051338)	974	374	287.39	+	1.3	0.00247
negative regulation of cell death (GO:0060548)	902	345	266.14	+	1.3	0.00999
positive regulation of cell proliferation (GO:0008284)	847	326	249.92	+	1.3	0.0118
negative regulation of programmed cell death (GO:0043069)	829	318	244.6	+	1.3	0.0207
negative regulation of apoptotic process (GO:0043066)	818	314	241.36	+	1.3	0.0226
positive regulation of biosynthetic process (GO:0009891)	1762	671	519.9	+	1.29	1.31e-07
regulation of phosphate metabolic process (GO:0019220)	1621	616	478.29	+	1.29	1.37e-06
regulation of phosphorus metabolic process (GO:0051174)	1634	620	482.13	+	1.29	1.5e-06
regulation of phosphorylation (GO:0042325)	1398	531	412.49	+	1.29	3.01e-05
transmembrane transport (GO:0055085)	1202	456	354.66	+	1.29	0.000468
positive regulation of cellular component organization (GO:0051130)	1152	437	339.91	+	1.29	0.000902
regulation of cellular localization (GO:0060341)	848	324	250.21	+	1.29	0.0229
regulation of cell communication (GO:0010646)	3051	1148	900.23	+	1.28	2.82e-14
regulation of cellular component organization (GO:0051128)	2292	865	676.28	+	1.28	5.81e-10
positive regulation of cellular biosynthetic process (GO:0031328)	1732	656	511.04	+	1.28	5.53e-07
chromosome organization (GO:0051276)	1021	386	301.26	+	1.28	0.00693
positive regulation of phosphorylation (GO:0042327)	937	354	276.47	+	1.28	0.021
chemical homeostasis (GO:0048878)	943	355	278.24	+	1.28	0.0274
positive regulation of protein phosphorylation (GO:0001934)	895	339	264.08	+	1.28	0.0277
cellular component organization or biogenesis (GO:0071840)	5481	2051	1617.22	+	1.27	9.63e-31
cellular component organization (GO:0016043)	5259	1970	1551.72	+	1.27	3.19e-29
regulation of biological quality (GO:0065008)	3560	1330	1050.41	+	1.27	2.2e-16
regulation of signaling (GO:0023051)	3102	1164	915.28	+	1.27	3.4e-14
positive regulation of macromolecule metabolic process (GO:0010604)	2841	1068	838.27	+	1.27	7.88e-13
positive regulation of cellular metabolic process (GO:0031325)	2845	1062	839.45	+	1.27	6.35e-12
negative regulation of response to stimulus (GO:0048585)	1385	519	408.66	+	1.27	0.000246
positive regulation of phosphorus metabolic process (GO:0010562)	1056	396	311.58	+	1.27	0.0107
positive regulation of phosphate metabolic process (GO:0045937)	1056	396	311.58	+	1.27	0.0107
positive regulation of metabolic process (GO:0009893)	3033	1130	894.92	+	1.26	9.34e-13
regulation of signal transduction (GO:0009966)	2752	1022	812.01	+	1.26	9.42e-11
cellular component biogenesis (GO:0044085)	2462	916	726.44	+	1.26	2.15e-09
regulation of intracellular signal transduction (GO:1902531)	1725	640	508.98	+	1.26	2.23e-05
cell-cell signaling (GO:0007267)	1158	432	341.68	+	1.26	0.00586
regulation of organelle organization (GO:0033043)	1169	433	344.93	+	1.26	0.0115
negative regulation of transcription, DNA-templated (GO:0045892)	1095	406	323.09	+	1.26	0.0224
positive regulation of cellular process (GO:0048522)	4716	1735	1391.5	+	1.25	1.05e-20
cellular component assembly (GO:0022607)	2195	809	647.66	+	1.25	4.19e-07
regulation of transcription from RNA polymerase II promoter (GO:0006357)	1896	701	559.43	+	1.25	6.12e-06
positive regulation of molecular function (GO:0044093)	1875	693	553.24	+	1.25	8.19e-06
negative regulation of gene expression (GO:0010629)	1448	533	427.25	+	1.25	0.00138
negative regulation of nucleobase-containing compound metabolic process (GO:0045934)	1343	494	396.27	+	1.25	0.00432
cellular response to organic substance (GO:0071310)	1915	699	565.04	+	1.24	4.75e-05
regulation of protein modification process (GO:0031399)	1675	613	494.23	+	1.24	0.000325
intracellular signal transduction (GO:0035556)	1628	594	480.36	+	1.24	0.000793
homeostatic process (GO:0042592)	1428	524	421.35	+	1.24	0.00252
negative regulation of RNA metabolic process (GO:0051253)	1200	440	354.07	+	1.24	0.025
negative regulation of nucleic acid-templated transcription (GO:1903507)	1139	418	336.07	+	1.24	0.041
positive regulation of biological process (GO:0048518)	5270	1913	1554.97	+	1.23	5.22e-21
negative regulation of biological process (GO:0048519)	4593	1661	1355.21	+	1.23	2.16e-16
negative regulation of cellular process (GO:0048523)	4252	1538	1254.6	+	1.23	1.12e-14
organelle organization (GO:0006996)	3178	1157	937.7	+	1.23	1.98e-10
regulation of molecular function (GO:0065009)	2910	1060	858.62	+	1.23	3.04e-09
response to organic substance (GO:0010033)	2557	928	754.47	+	1.23	2.77e-07
cellular response to chemical stimulus (GO:0070887)	2347	853	692.51	+	1.23	1.59e-06
tissue development (GO:0009888)	1663	605	490.68	+	1.23	0.000869
positive regulation of catalytic activity (GO:0043085)	1590	578	469.15	+	1.23	0.00189
negative regulation of nitrogen compound metabolic process (GO:0051172)	1475	536	435.21	+	1.23	0.00557
positive regulation of cellular protein metabolic process (GO:0032270)	1433	520	422.82	+	1.23	0.00963
regulation of hydrolase activity (GO:0051336)	1359	494	400.99	+	1.23	0.0151
reproduction (GO:0000003)	1346	487	397.15	+	1.23	0.0287
reproductive process (GO:0022414)	1344	486	396.56	+	1.23	0.0311
negative regulation of cellular macromolecule biosynthetic process (GO:2000113)	1286	467	379.45	+	1.23	0.0322
negative regulation of metabolic process (GO:0009892)	2502	902	738.24	+	1.22	2.02e-06
negative regulation of cellular metabolic process (GO:0031324)	2324	835	685.72	+	1.22	1.95e-05
negative regulation of macromolecule metabolic process (GO:0010605)	2303	828	679.52	+	1.22	2.06e-05
response to external stimulus (GO:0009605)	1766	638	521.08	+	1.22	0.000956
positive regulation of cell communication (GO:0010647)	1552	558	457.93	+	1.22	0.011
negative regulation of biosynthetic process (GO:0009890)	1461	527	431.08	+	1.22	0.0155
negative regulation of cellular biosynthetic process (GO:0031327)	1439	519	424.59	+	1.22	0.0189
single-organism localization (GO:1902578)	2631	936	776.3	+	1.21	1.1e-05
regulation of catalytic activity (GO:0050790)	2399	854	707.85	+	1.21	6.12e-05
positive regulation of signaling (GO:0023056)	1560	559	460.29	+	1.21	0.0156
positive regulation of protein metabolic process (GO:0051247)	1527	547	450.56	+	1.21	0.021
positive regulation of signal transduction (GO:0009967)	1433	513	422.82	+	1.21	0.0466
multicellular organismal process (GO:0032501)	6584	2329	1942.68	+	1.2	9.9e-22
regulation of response to stimulus (GO:0048583)	3696	1313	1090.54	+	1.2	2.01e-09
single-organism transport (GO:0044765)	2480	879	731.75	+	1.2	7.47e-05
regulation of cellular protein metabolic process (GO:0032268)	2363	839	697.23	+	1.2	0.000131
single-organism cellular process (GO:0044763)	9804	3435	2892.77	+	1.19	1.28e-39
regulation of protein metabolic process (GO:0051246)	2542	894	750.04	+	1.19	0.000206
localization (GO:0051179)	5334	1863	1573.85	+	1.18	5.33e-13
cell surface receptor signaling pathway (GO:0007166)	2211	768	652.38	+	1.18	0.0132
regulation of metabolic process (GO:0019222)	6167	2121	1819.64	+	1.17	5.33e-13
regulation of macromolecule metabolic process (GO:0060255)	5812	1999	1714.89	+	1.17	8.84e-12
regulation of gene expression (GO:0010468)	4327	1498	1276.72	+	1.17	4.24e-08
regulation of nucleobase-containing compound metabolic process (GO:0019219)	4129	1430	1218.3	+	1.17	1.49e-07
regulation of RNA metabolic process (GO:0051252)	3785	1305	1116.8	+	1.17	4.87e-06
regulation of nucleic acid-templated transcription (GO:1903506)	3646	1255	1075.79	+	1.17	1.72e-05
regulation of transcription, DNA-templated (GO:0006355)	3622	1246	1068.71	+	1.17	2.29e-05
regulation of cellular metabolic process (GO:0031323)	5844	2004	1724.33	+	1.16	2.59e-11
regulation of primary metabolic process (GO:0080090)	5810	1991	1714.3	+	1.16	4.46e-11
regulation of nitrogen compound metabolic process (GO:0051171)	4390	1508	1295.31	+	1.16	3.09e-07
macromolecule biosynthetic process (GO:0009059)	3764	1292	1110.61	+	1.16	1.71e-05
regulation of RNA biosynthetic process (GO:2001141)	3665	1259	1081.4	+	1.16	2.51e-05
cellular macromolecule biosynthetic process (GO:0034645)	3675	1255	1084.35	+	1.16	9.65e-05
establishment of localization (GO:0051234)	4456	1515	1314.79	+	1.15	4.28e-06
regulation of biosynthetic process (GO:0009889)	4359	1476	1286.17	+	1.15	2.22e-05
regulation of cellular macromolecule biosynthetic process (GO:2000112)	4015	1366	1184.67	+	1.15	3.88e-05
regulation of cellular biosynthetic process (GO:0031326)	4309	1456	1271.41	+	1.15	4.97e-05
regulation of macromolecule biosynthetic process (GO:0010556)	4131	1399	1218.89	+	1.15	6.8e-05
organic substance biosynthetic process (GO:1901576)	4793	1614	1414.22	+	1.14	1.15e-05
cellular biosynthetic process (GO:0044249)	4696	1581	1385.6	+	1.14	1.98e-05
biosynthetic process (GO:0009058)	4865	1632	1435.47	+	1.14	2.43e-05
transport (GO:0006810)	4330	1455	1277.61	+	1.14	0.000185
single-organism process (GO:0044699)	12622	4205	3724.25	+	1.13	5.21e-33
biological regulation (GO:0065007)	11582	3857	3417.39	+	1.13	5.27e-26
regulation of biological process (GO:0050789)	10941	3651	3228.25	+	1.13	1.69e-23
regulation of cellular process (GO:0050794)	10399	3460	3068.33	+	1.13	9.8e-20
signaling (GO:0023052)	5266	1753	1553.79	+	1.13	3.65e-05
single organism signaling (GO:0044700)	5262	1751	1552.61	+	1.13	4.16e-05
cell communication (GO:0007154)	5351	1777	1578.87	+	1.13	5.17e-05
cellular macromolecule metabolic process (GO:0044260)	6854	2264	2022.34	+	1.12	3.87e-07
nucleic acid metabolic process (GO:0090304)	3978	1311	1173.75	+	1.12	0.0498
cellular response to stimulus (GO:0051716)	6168	2021	1819.93	+	1.11	0.000123
nitrogen compound metabolic process (GO:0006807)	5651	1846	1667.38	+	1.11	0.0018
cellular aromatic compound metabolic process (GO:0006725)	4745	1549	1400.06	+	1.11	0.0338
nucleobase-containing compound metabolic process (GO:0006139)	4533	1484	1337.51	+	1.11	0.0344
organic cyclic compound metabolic process (GO:1901360)	4959	1616	1463.2	+	1.1	0.027
cellular process (GO:0009987)	14854	4773	4382.82	+	1.09	2.63e-25
cellular metabolic process (GO:0044237)	8728	2819	2575.28	+	1.09	1.7e-06
response to stimulus (GO:0050896)	7800	2508	2301.47	+	1.09	0.000289
macromolecule metabolic process (GO:0043170)	7569	2435	2233.31	+	1.09	0.00049
primary metabolic process (GO:0044238)	8930	2844	2634.89	+	1.08	0.000365
organic substance metabolic process (GO:0071704)	9290	2946	2741.11	+	1.07	0.000735
metabolic process (GO:0008152)	9650	3050	2847.33	+	1.07	0.00107
biological_process (GO:0008150)	17209	5393	5077.69	+	1.06	6.47e-24
Unclassified (UNCLASSIFIED)	3763	795	1110.31	-	0.72	0
G-protein coupled receptor signaling pathway (GO:0007186)	1192	242	351.71	-	0.69	1.03e-06
adaptive immune response (GO:0002250)	377	64	111.24	-	0.58	0.00549
epidermal cell differentiation (GO:0009913)	310	47	91.47	-	0.51	0.00154
humoral immune response (GO:0006959)	245	35	72.29	-	0.48	0.0063
detection of stimulus (GO:0051606)	670	88	197.69	-	0.45	4.5e-15
keratinocyte differentiation (GO:0030216)	268	27	79.08	-	0.34	7.28e-08
complement activation (GO:0006956)	112	9	33.05	-	0.27	0.00611
complement activation, classical pathway (GO:0006958)	97	7	28.62	-	0.24	0.012
detection of stimulus involved in sensory perception (GO:0050906)	523	32	154.32	-	0.21	1.17e-29
keratinization (GO:0031424)	224	14	66.09	-	0.21	5.71e-11
detection of chemical stimulus involved in sensory perception (GO:0050907)	471	8	138.97	-	< 0.2	3.24e-45
detection of chemical stimulus involved in sensory perception of smell (GO:0050911)	422	6	124.52	-	< 0.2	1.18e-41
detection of chemical stimulus (GO:0009593)	506	18	149.3	-	< 0.2	6.91e-39
sensory perception of chemical stimulus (GO:0007606)	531	28	156.68	-	< 0.2	2.18e-33
sensory perception of smell (GO:0007608)	453	18	133.66	-	< 0.2	8.16e-33

## Sheet: B-day 0 to 45 Function
Analysis Type:	PANTHER Overrepresentation Test (release 20160715)
Annotation Version and Release Date:	GO Ontology database Released 2017-01-26
Analyzed List:	Client Text Box Input (Homo sapiens)	There are duplicate IDs in the file. The unique set of IDs will be used.
Reference List:	Homo sapiens (all genes in database)
Bonferroni correction:	TRUE
Bonferroni count:	2605
GO molecular function complete	REFLIST Size	Observed	Expected	Over/Under	Fold Enrichment	Corrected P-value
transmembrane receptor protein tyrosine kinase activity (GO:0004714)	65	43	19.18	+	2.24	0.0049
transmembrane receptor protein kinase activity (GO:0019199)	82	48	24.19	+	1.98	0.0317
ion channel binding (GO:0044325)	111	62	32.75	+	1.89	0.00831
motor activity (GO:0003774)	135	71	39.83	+	1.78	0.0129
potassium channel activity (GO:0005267)	126	66	37.18	+	1.78	0.0306
potassium ion transmembrane transporter activity (GO:0015079)	158	79	46.62	+	1.69	0.0233
cation channel activity (GO:0005261)	313	150	92.35	+	1.62	4.5e-05
voltage-gated channel activity (GO:0022832)	197	94	58.13	+	1.62	0.022
voltage-gated ion channel activity (GO:0005244)	197	94	58.13	+	1.62	0.022
gated channel activity (GO:0022836)	330	157	97.37	+	1.61	3.34e-05
microtubule binding (GO:0008017)	224	105	66.09	+	1.59	0.0143
transcriptional activator activity, RNA polymerase II core promoter proximal region sequence-specific binding (GO:0001077)	241	112	71.11	+	1.58	0.0103
tubulin binding (GO:0015631)	303	139	89.4	+	1.55	0.00154
metal ion transmembrane transporter activity (GO:0046873)	430	195	126.88	+	1.54	2.17e-05
ion channel activity (GO:0005216)	426	193	125.7	+	1.54	2.76e-05
transcription factor activity, RNA polymerase II core promoter proximal region sequence-specific binding (GO:0000982)	350	159	103.27	+	1.54	0.000445
transcriptional activator activity, RNA polymerase II transcription regulatory region sequence-specific binding (GO:0001228)	330	147	97.37	+	1.51	0.0036
substrate-specific channel activity (GO:0022838)	443	196	130.71	+	1.5	0.000112
actin binding (GO:0003779)	404	176	119.2	+	1.48	0.00137
channel activity (GO:0015267)	476	206	140.45	+	1.47	0.000244
passive transmembrane transporter activity (GO:0022803)	477	206	140.74	+	1.46	0.000282
protein domain specific binding (GO:0019904)	605	258	178.51	+	1.45	2.15e-05
cytoskeletal protein binding (GO:0008092)	853	361	251.69	+	1.43	5.35e-08
RNA polymerase II transcription factor activity, sequence-specific DNA binding (GO:0000981)	661	273	195.03	+	1.4	0.000124
calcium ion binding (GO:0005509)	710	291	209.49	+	1.39	8.79e-05
cation transmembrane transporter activity (GO:0008324)	657	263	193.85	+	1.36	0.0024
inorganic cation transmembrane transporter activity (GO:0022890)	549	220	161.99	+	1.36	0.0169
double-stranded DNA binding (GO:0003690)	808	321	238.41	+	1.35	0.000306
ion transmembrane transporter activity (GO:0015075)	884	349	260.83	+	1.34	0.000156
sequence-specific double-stranded DNA binding (GO:1990837)	727	288	214.51	+	1.34	0.0017
transmembrane transporter activity (GO:0022857)	1035	404	305.39	+	1.32	4.73e-05
substrate-specific transmembrane transporter activity (GO:0022891)	958	371	282.67	+	1.31	0.000393
transcription regulatory region DNA binding (GO:0044212)	860	333	253.75	+	1.31	0.00173
regulatory region DNA binding (GO:0000975)	862	333	254.34	+	1.31	0.00211
regulatory region nucleic acid binding (GO:0001067)	863	333	254.64	+	1.31	0.00233
hydrolase activity, acting on acid anhydrides (GO:0016817)	822	318	242.54	+	1.31	0.00332
hydrolase activity, acting on acid anhydrides, in phosphorus-containing anhydrides (GO:0016818)	819	316	241.65	+	1.31	0.00443
pyrophosphatase activity (GO:0016462)	817	315	241.06	+	1.31	0.00488
nucleoside-triphosphatase activity (GO:0017111)	773	299	228.08	+	1.31	0.00692
protein homodimerization activity (GO:0042803)	741	287	218.64	+	1.31	0.00991
transcription regulatory region sequence-specific DNA binding (GO:0000976)	694	268	204.77	+	1.31	0.0251
sequence-specific DNA binding (GO:0043565)	1078	413	318.07	+	1.3	0.000236
adenyl nucleotide binding (GO:0030554)	1536	574	453.21	+	1.27	1.97e-05
adenyl ribonucleotide binding (GO:0032559)	1525	570	449.97	+	1.27	2.17e-05
carbohydrate derivative binding (GO:0097367)	2233	830	658.87	+	1.26	1.4e-08
ribonucleotide binding (GO:0032553)	1893	702	558.55	+	1.26	1.16e-06
ATP binding (GO:0005524)	1489	555	439.34	+	1.26	4.97e-05
transporter activity (GO:0005215)	1343	500	396.27	+	1.26	0.000302
substrate-specific transporter activity (GO:0022892)	1159	432	341.97	+	1.26	0.00203
protein dimerization activity (GO:0046983)	1143	425	337.25	+	1.26	0.00316
purine nucleotide binding (GO:0017076)	1889	698	557.37	+	1.25	2.33e-06
purine ribonucleotide binding (GO:0032555)	1876	693	553.53	+	1.25	2.83e-06
nucleoside binding (GO:0001882)	1852	682	546.45	+	1.25	6.31e-06
ribonucleoside binding (GO:0032549)	1845	679	544.39	+	1.25	7.56e-06
purine ribonucleoside binding (GO:0032550)	1842	678	543.5	+	1.25	7.6e-06
purine nucleoside binding (GO:0001883)	1845	678	544.39	+	1.25	9.71e-06
purine ribonucleoside triphosphate binding (GO:0035639)	1833	674	540.85	+	1.25	9.92e-06
identical protein binding (GO:0042802)	1378	499	406.59	+	1.23	0.0063
transcription factor activity, sequence-specific DNA binding (GO:0003700)	1231	446	363.22	+	1.23	0.0209
nucleic acid binding transcription factor activity (GO:0001071)	1232	446	363.51	+	1.23	0.0225
anion binding (GO:0043168)	2724	980	803.74	+	1.22	1.34e-07
enzyme binding (GO:0019899)	1804	652	532.29	+	1.22	0.000205
nucleotide binding (GO:0000166)	2382	847	702.83	+	1.21	2.73e-05
nucleoside phosphate binding (GO:1901265)	2383	847	703.13	+	1.2	2.93e-05
small molecule binding (GO:0036094)	2663	932	785.74	+	1.19	7.2e-05
DNA binding (GO:0003677)	2497	871	736.77	+	1.18	0.000384
ion binding (GO:0043167)	6183	2128	1824.36	+	1.17	1.05e-13
protein binding (GO:0005515)	10904	3719	3217.34	+	1.16	1.93e-34
heterocyclic compound binding (GO:1901363)	5956	2025	1757.38	+	1.15	1.45e-10
organic cyclic compound binding (GO:0097159)	6037	2045	1781.28	+	1.15	3.96e-10
cation binding (GO:0043169)	4238	1437	1250.46	+	1.15	9.13e-06
metal ion binding (GO:0046872)	4145	1400	1223.02	+	1.14	3.92e-05
nucleic acid binding (GO:0003676)	4035	1341	1190.57	+	1.13	0.00245
binding (GO:0005488)	14437	4745	4259.78	+	1.11	2.18e-39
molecular_function (GO:0003674)	17180	5445	5069.13	+	1.07	9.51e-36
transmembrane signaling receptor activity (GO:0004888)	1291	300	380.92	-	0.79	0.0141
peptidase activity (GO:0008233)	733	158	216.28	-	0.73	0.0376
peptidase activity, acting on L-amino acid peptides (GO:0070011)	713	152	210.38	-	0.72	0.0275
Unclassified (UNCLASSIFIED)	3792	743	1118.87	-	0.66	0
serine-type endopeptidase activity (GO:0004252)	258	40	76.13	-	0.53	0.00931
G-protein coupled receptor activity (GO:0004930)	876	126	258.47	-	0.49	2.49e-17
antigen binding (GO:0003823)	203	21	59.9	-	0.35	1.41e-05
olfactory receptor activity (GO:0004984)	422	6	124.52	-	< 0.2	3.76e-42

## Sheet: C-day 45 to 90 Process
Analysis Type:	PANTHER Overrepresentation Test (release 20160715)
Annotation Version and Release Date:	GO Ontology database Released 2017-01-26
Analyzed List:	Client Text Box Input (Homo sapiens)
Reference List:	Homo sapiens (all genes in database)
Bonferroni correction:	TRUE
Bonferroni count:	8204
GO biological process	REFLIST Size	Observed	Expected	Over/Under	Fold Enrichment	Corrected P-value
detection of light stimulus involved in sensory perception (GO:0050962)	17	5	0.2	+	25.28	0.0169
detection of light stimulus involved in visual perception (GO:0050908)	17	5	0.2	+	25.28	0.0169
phototransduction (GO:0007602)	42	12	0.49	+	24.56	1.57e-09
detection of light stimulus (GO:0009583)	57	16	0.66	+	24.13	1.85e-13
phototransduction, visible light (GO:0007603)	20	5	0.23	+	21.49	0.037
detection of visible light (GO:0009584)	42	9	0.49	+	18.42	2.03e-05
eye photoreceptor cell development (GO:0042462)	34	7	0.4	+	17.7	0.00162
DNA replication initiation (GO:0006270)	35	7	0.41	+	17.19	0.00196
photoreceptor cell development (GO:0042461)	43	7	0.5	+	13.99	0.00766
detection of external stimulus (GO:0009581)	116	18	1.35	+	13.34	4.55e-11
eye photoreceptor cell differentiation (GO:0001754)	46	7	0.54	+	13.08	0.0119
detection of abiotic stimulus (GO:0009582)	119	18	1.38	+	13	6.98e-11
visual perception (GO:0007601)	206	30	2.4	+	12.52	1.53e-19
sensory perception of light stimulus (GO:0050953)	209	30	2.43	+	12.34	2.29e-19
photoreceptor cell differentiation (GO:0046530)	55	7	0.64	+	10.94	0.0381
chromatin assembly (GO:0031497)	134	13	1.56	+	8.34	7.78e-05
nucleosome assembly (GO:0006334)	120	11	1.4	+	7.88	0.0019
DNA-dependent DNA replication (GO:0006261)	112	10	1.3	+	7.67	0.00852
response to light stimulus (GO:0009416)	280	24	3.26	+	7.37	4.94e-10
chromatin assembly or disassembly (GO:0006333)	154	13	1.79	+	7.26	0.000387
DNA replication (GO:0006260)	219	17	2.55	+	6.67	1.11e-05
DNA packaging (GO:0006323)	171	13	1.99	+	6.53	0.00127
nucleosome organization (GO:0034728)	147	11	1.71	+	6.43	0.0134
retina development in camera-type eye (GO:0060041)	134	10	1.56	+	6.41	0.041
DNA conformation change (GO:0071103)	258	18	3	+	6	1.88e-05
muscle contraction (GO:0006936)	236	16	2.75	+	5.83	0.000221
protein-DNA complex assembly (GO:0065004)	190	12	2.21	+	5.43	0.0256
muscle system process (GO:0003012)	285	17	3.32	+	5.13	0.000499
response to radiation (GO:0009314)	416	24	4.84	+	4.96	1.66e-06
detection of stimulus (GO:0051606)	670	23	7.8	+	2.95	0.0386
sensory perception (GO:0007600)	934	32	10.87	+	2.94	0.000482
system process (GO:0003008)	1813	60	21.09	+	2.84	8.3e-10
response to abiotic stimulus (GO:0009628)	1073	34	12.48	+	2.72	0.00112
neurological system process (GO:0050877)	1251	35	14.55	+	2.4	0.0127
Unclassified (UNCLASSIFIED)	3763	33	43.78	-	0.75	0

## Sheet: D-day 45 to 90 Function
Analysis Type:	PANTHER Overrepresentation Test (release 20160715)
Annotation Version and Release Date:	GO Ontology database Released 2017-01-26
Analyzed List:	Client Text Box Input (Homo sapiens)
Reference List:	Homo sapiens (all genes in database)
Bonferroni correction:	TRUE
Bonferroni count:	2605
GO molecular function	REFLIST Size	Observed	Expected	Over/Under	Fold Enrichment	Corrected P-value
actin binding (GO:0003779)	404	21	4.7	+	4.47	4.46e-05
cytoskeletal protein binding (GO:0008092)	853	30	9.92	+	3.02	0.000237
Unclassified (UNCLASSIFIED)	3792	35	44.12	-	0.79	0

## Sheet: E-control v igf day 45
Gene	Analysis	baseMean	log2FoldChange	lfcSE	stat	pvalue	padj
NDNF	Day 45	2342.97	1.42646	0.27905	5.11184	3.19039e-07	0.00155396
FRMPD3	Day 45	592.157	1.04716	0.201599	5.19431	2.05486e-07	0.00155396
C2CD4B	Day 45	29.7584	2.68559	0.523825	5.12688	2.94585e-07	0.00155396
SLC5A3	Day 45	30686.7	1.24756	0.243509	5.12325	3.00309e-07	0.00155396
KCNH5	Day 45	432.415	2.37632	0.498017	4.77157	1.82792e-06	0.00712269
FGF16	Day 45	35.0248	2.69838	0.578889	4.66132	3.14193e-06	0.0102024
DNAH10	Day 45	376.653	1.32825	0.304386	4.36371	1.27876e-05	0.026166
DNAH2	Day 45	234.399	1.13823	0.261483	4.35298	1.34302e-05	0.026166
WNT2B	Day 45	1872.49	-1.81884	0.414686	-4.38606	1.15422e-05	0.026166
DGKK	Day 45/All	104.426	1.23192	0.281244	4.38026	1.18538e-05	0.026166
IRS4	Day 45	1786.13	1.2172	0.283418	4.2947	1.74929e-05	0.0309832
ARHGAP20	Day 45	806.588	1.75419	0.416543	4.21131	2.5389e-05	0.0412212
FEZF1	Day 45	425.499	1.11864	0.270306	4.13842	3.49712e-05	0.0454229
VWA5B1	Day 45	212.458	1.52024	0.366063	4.15295	3.28211e-05	0.0454229
KRTDAP	Day 45	1576.6	-4.12444	0.991669	-4.15909	3.19525e-05	0.0454229
NR4A2	Day 45	254.992	1.10772	0.26946	4.11088	3.94156e-05	0.0479959
SHANK1	Day 45	192.646	1.15679	0.286736	4.03433	5.47589e-05	0.0498768
TACR3	Day 45	548.319	2.34548	0.582216	4.02854	5.61233e-05	0.0498768
AF003625.3	Day 45	131.669	1.88835	0.462877	4.07959	4.5116e-05	0.0498768
ALAS2	Day 45	20.0158	-4.0077	0.99605	-4.02359	5.73167e-05	0.0498768
CCDC40	Day 45	570.672	0.890255	0.219716	4.05184	5.08158e-05	0.0498768
EPHA8	Day 45	385.396	1.7615	0.438484	4.01725	5.88804e-05	0.0498768
TSPYL2	Day 45	1358.13	0.582392	0.144827	4.0213	5.78766e-05	0.0498768
HECTD4	All	6653.17	0.368392	0.0705945	5.21843	1.80448e-07	0.00207985
SLC35G6	All	23.356	1.4399	0.30353	4.74385	2.09695e-06	0.0120847
LIN28A	All	26834.3	1.45365	0.305032	4.76555	1.88338e-06	0.0120847
PCLO	All	2543.52	0.795498	0.176853	4.49808	6.85701e-06	0.0311175
C2CD4B	All	29.7584	2.01118	0.45068	4.46254	8.0993e-06	0.0311175
ATN1	All	1088.72	0.679328	0.157	4.32693	1.512e-05	0.0497923
APCDD1	All	1439.94	-1.12399	0.261567	-4.29715	1.73011e-05	0.049853
