# Supplementary material for: Analysis of human ES cell differentiation establishes that the dominant isoforms of the lncRNAs RMST and FIRRE are circular
Source: BMC Genomics. 2018 Apr 20;19:276. doi: 10.1186/s12864-018-4660-7 (PMC5910558; doi:10.1186/s12864-018-4660-7)
Supplement: Supplementary file 4 — CircRNA transcripts showing significantly altered expression in both locus and sample level analyses. Normalised circRNA and canonical RNA junction read counts in all control sample replicates are shown, together with average abundance ratio (circRNA junction frequency/canonical junction frequency), genomic co-ordinates, and circbase i.d.s where available. The most significant p-values obtained in each group of pair-wise t-tests (sample DE and locus DE) are also shown for each transcript. Analyses in which transcript was identified are indicated as follows; U (untreated), I (IGF-1 treated), B (Both analyses). For details of analysis, see text and methods. (XLSX 115 kb) [file 12864_2018_4660_MOESM4_ESM.xlsx]

## Sheet: Table S2
Chromosomal location (hg19)	gene	strand	circbase circRNA i.d.	genomic length	spliced length	best transcript		locus level minimum p-value	sample level minimum p-value	Analyses		day_0_1 Circ_juns	day_0_2 Circ_juns	day_0_3 Circ_juns	day_45C_1 Circ_juns	day_45C_2 Circ_juns	day_45C_3 Circ_juns	day_90C_1 Circ_juns	day_90C_2 Circ_juns	day_90C_3 Circ_juns		day_0_1 Can_juns	day_0_2 Can_juns	day_0_3 Can_juns	day_45C_1 Can_juns	day_45C_2 Can_juns	day_45C_3 Can_juns	day_90C_1 Can_juns	day_90C_2 Can_juns	day_90C_3 Can_juns	SUM Circ junctions	SUM Can junctions	Circ/Can
chr12:97886238-97954825	RMST	+	hsa_circ_0099634	68587	1188	ENST00000538559.2		0.0174634	0.0178235	I		26.2467	26.7417	21.8612	760.392	1468.58	1950.7	556	1624.12	1307.09		197.273	197.591	177.151	3489.03	6390.58	8136.7	2973	7258.77	5927.13	7741.73	34747.2	0.222802
chr1:117944807-117963271	MAN1A2	+	hsa_circ_0000118	18464	553	NM_006699		0.0139652	0.040183	I		62.6534	45.3123	27.8919	1190.68	752.237	830.761	579	656.441	800.536		658.707	733.91	458.332	6385.58	4486.69	4664.38	2972	3840.69	4255.2	4945.51	28455.5	0.173798
chr1:117944807-117957453	MAN1A2	+	hsa_circ_0000117	12646	472	NM_006699		0.0381081	0.040183	I		26.2467	22.2847	15.0767	524.737	287.148	335.333	177	259.891	272.876		658.707	733.91	458.332	6385.58	4486.69	4664.38	2972	3840.69	4255.2	1920.59	28455.5	0.0674946
chr13:33091993-33101669	N4BP2L2	-	hsa_circ_0000471	9676	388	NM_033111		0.047253	0.0275845	I		11.0067	14.1137	18.0921	316.751	228.344	199.758	141	197.485	298.505		230.293	242.161	360.333	1100.99	995.855	871.145	658	905.272	976.926	1425.05	6340.98	0.224737
chr1:117944807-117984947	MAN1A2	+	hsa_circ_0000119	40140	648	NM_006699		0.040677	0.0123711	I		8.46667	9.65671	7.53835	305.302	200.087	224.277	154	150.089	199.757		658.707	733.91	458.332	6385.58	4486.69	4664.38	2972	3840.69	4255.2	1259.17	28455.5	0.0442506
chr2:113057425-113057606	ZC3H6	+	hsa_circ_0001062	181	181	NM_198581		0.040677	0.040183	I		9.31334	20.7991	9.04603	253.782	193.978	146.393	125	180.107	216.341		75.3534	109.195	87.4449	281.45	219.943	258.892	198	376.802	254.031	1154.76	1861.11	0.620467
chr10:7839009-7844817	ATP5C1	+	hsa_circ_0007292	5808	799	NM_001001973		0.0139652	0.0138986	I		5.92667	15.5993	9.79986	214.665	148.156	89.4222	102	122.441	172.62		2217.42	1983.34	3578.46	2765.84	2769.15	2023.54	1638	2826.41	2231.25	880.631	22033.4	0.039968
chr3:157839891-157841780	RSRC1	+	hsa_circ_0001355	1889	322	NM_016625		0.0139652	0.0184677	I		38.9467	34.9127	43.7225	145.972	99.28	104.566	88	94.003	128.9		240.453	266.674	352.795	233.747	297.076	270.43	191	422.618	264.584	778.303	2539.38	0.306494
chr5:176370335-176385155	UIMC1	-	hsa_circ_0001558	14820	397	NM_016290		0.0261078	0.040183	I		12.7	5.94259	24.8766	207.033	147.393	77.1627	75	80.574	144.73		412.327	420.438	645.283	769.933	665.94	555.283	461	651.701	573.642	775.411	5155.55	0.150403
chr16:47531309-47549512	PHKB	+	hsa_circ_0000698	18203	518	NM_001031835		0.0407591	0.038603	I		17.78	5.94259	25.6304	156.467	100.044	79.3261	78	69.5148	104.778		647.7	577.917	932.494	1692.52	1455.6	1215.13	782	1309.72	1151.81	637.483	9764.89	0.0652832
chr5:107684099-107703654	FBXL17	-	hsa_circ_0001518	19555	513	NM_001163315		0.0430417	0.0468332	I		0	1.48565	2.26151	210.849	99.28	90.8645	56	65.5651	104.024		22.86	22.2847	36.1841	693.607	449.815	383.65	364	484.234	523.138	630.33	2979.77	0.211536
chr13:100909848-100925600	PCCA	+	hsa_circ_0000500	15752	428	NM_001178004		0.0430417	0.0431428	I		13.5467	13.3708	14.3229	91.5905	93.1705	80.0473	94	87.6835	127.392		778.934	904.76	906.864	1468.31	1736.64	1708.4	1182	1884.8	1827.21	615.124	12397.9	0.0496152
chr3:196118683-196129890	UBXN7	-	hsa_circ_0001380	11207	247	NM_015562		0.0261078	0.0231835	I		7.62	8.17106	5.27685	152.651	104.626	74.9993	54	66.355	128.146		242.147	303.815	396.517	694.562	574.297	565.379	409	644.592	600.779	601.845	4431.09	0.135823
chr16:53907697-53922863	FTO	+	hsa_circ_0005941	15166	344	NM_001080432		0.0287928	0.0308573	I		1.69333	5.19977	9.04603	138.34	100.807	72.1147	75	69.5148	113.07		305.647	288.216	508.839	739.403	746.891	662.734	561	856.296	762.846	584.786	5431.87	0.107658
chr5:95091099-95099324	RHOBTB3	+	hsa_circ_0007444	8225	479	NM_014899		0.0174634	0.040183	I		5.08	2.9713	0.753835	129.753	92.4068	81.4896	73	86.8935	82.9181		98.2134	105.481	194.49	335.832	467.38	540.139	395	637.482	425.144	555.266	3199.16	0.173566
chr18:29691716-29693823	RNF138	+	hsa_circ_0005729	2107	282	NM_016271		0.0430417	0.0279781	I		22.0133	9.65671	24.1227	107.81	87.0609	63.4609	46	45.0266	115.331		408.093	416.724	536.731	502.794	405.521	323.795	229	358.633	312.827	520.482	3494.12	0.14896
chr12:32751430-32764217	FGD4	+	hsa_circ_0025843	12787	738	NM_139241		0.0360786	0.0364553	I		19.4733	27.4845	14.3229	99.2231	75.6055	61.2975	53	67.145	73.1187		809.414	979.785	615.13	1191.63	1108.88	954.077	911	1368.97	1223.42	490.67	9162.3	0.0535532
chr14:23378691-23380612	RBM23	-	hsa_circ_0000524	1921	189	NM_001077352		0.0442278	0.0148924	I		6.77334	6.68542	3.76918	67.7388	82.4788	79.3261	51	83.7337	93.4713		471.593	427.124	504.316	707.918	1098.95	848.069	556	1118.56	857.825	474.977	6590.36	0.0720715
chr18:19345732-19359646	MIB1	+	hsa_circ_0000835	13914	679	NM_020774		0.0306893	0.0379334	I		7.62	2.9713	19.5997	106.856	59.568	78.605	45	78.9941	55.0274		1060.03	1125.38	1891.37	2300.26	2193.32	2586.75	1714	2823.25	1916.91	454.241	17611.3	0.0257926
chr20:30954186-30959677	ASXL1	+	hsa_circ_0006922	5491	2946	NM_015338		0.040677	0.040183	I		2.54	1.48565	6.78452	134.524	77.8966	65.6244	37	54.5059	73.8725		107.527	98.7956	121.368	416.928	399.411	310.814	220	425.778	305.289	454.233	2405.91	0.188799
chr7:156619298-156629579	LMBR1	-	hsa_circ_0005939	10281	253	NM_022458		0.0434944	0.0317116	I		12.7	2.22847	22.6151	99.2231	54.9858	51.2014	49	70.3048	54.2736		1044.79	1164.01	730.467	547.635	622.409	650.474	343	783.621	459.818	416.532	6346.22	0.0656347
chr9:37424841-37426651	GRHPR	+	hsa_circ_0001861	1810	321	NM_012203		0.0467926	0.0232007	I		1.69333	2.9713	4.52301	92.5446	76.3692	69.9512	45	47.3965	52.766		357.293	447.18	600.807	572.441	623.173	493.986	368	534	432.682	393.215	4429.56	0.0887707
chr9:33953282-33963789	UBAP2	-	hsa_circ_0001847	10507	377	NM_018449		0.0308204	0.0241402	I		9.31334	18.5706	18.0921	87.7743	77.8966	37.4996	35	45.0266	54.2736		712.894	783.679	858.619	1328.06	835.479	786.05	576	990.586	802.798	383.447	7674.17	0.0499659
chr3:171965322-171969331	FNDC3B	+	hsa_circ_0006156	4009	526	NM_022763		0.0496189	0.0258546	U		9.31334	5.19977	3.76918	45.7953	60.3317	59.134	36	70.3048	77.6415		373.38	386.268	560.854	270.955	407.812	384.371	389	566.388	479.417	367.489	3818.45	0.0962406
chr8:71071739-71075089	NCOA2	-	hsa_circ_0001810	3350	292	NM_006540		0.0063078	0.0123711	I		3.38667	0	2.26151	92.5446	55.7495	46.8745	46	45.0266	71.6111		322.58	265.931	350.533	449.366	546.04	525.716	400	769.403	514.846	363.455	4144.41	0.0876974
chr2:32142994-32157204	MEMO1	-	hsa_circ_0007385	14210	294	NM_015955		0.0468842	0.00957983	I		10.16	5.19977	9.79986	67.7388	57.2769	54.086	29	37.9172	88.9485		318.347	284.502	512.608	507.564	458.979	337.497	267	428.148	380.669	360.127	3495.31	0.103031
chr3:150834124-150845771	MED12L	+	hsa_circ_0067735	11647	457	NM_053002		0.0139652	0.0274972	I		10.16	6.68542	5.27685	97.3149	59.568	54.086	35	37.1272	53.5198		84.6667	96.5671	139.46	303.394	316.169	255.286	143	240.142	176.389	358.738	1755.07	0.204401
chr10:5836847-5842668	GDI2	-	hsa_circ_0002665	5821	343	NM_001494		0.0411968	0.0410139	I		13.5467	8.17106	25.6304	96.3609	55.7495	42.5477	22	32.3876	52.0122		5468.62	4977.66	7848.18	2723.86	3463.34	3459.34	1794	3274.31	2487.54	348.406	35496.9	0.00981512
chr11:85707868-85742653	PICALM	-	hsa_circ_0023923	34785	1128	NM_007166		0.0383334	0.0489944	I		4.23333	0.742824	0.753835	96.3609	43.5305	30.2882	41	48.1864	60.304		695.96	619.515	952.848	3532.91	1981.78	2078.35	1490	2369.82	1953.85	325.4	15675	0.0207591
chr11:120916382-120930794	TBCEL	+	hsa_circ_0003302	14412	973	NM_152715		0.044003	0.0231835	I		2.54	1.48565	1.50767	87.7743	66.4412	43.2688	40	48.9763	33.1672		75.3534	47.5407	91.9679	640.18	420.794	465.861	285	458.166	493.739	325.161	2978.6	0.109166
chr1:115005725-115007010	TRIM33	-	hsa_circ_0004127	1285	397	NM_015906		0.0174634	0.0279781	I		11.0067	9.65671	6.78452	81.0958	41.2394	35.3362	32	50.5562	44.4742		804.334	831.963	900.833	632.547	652.957	778.839	441	944.769	595.502	312.15	6582.74	0.0474194
chr4:56277780-56284152	TMEM165	+	hsa_circ_0001414	6372	585	NM_018475		0.0431333	0.0190494	I		23.7067	19.3134	10.5537	60.1063	44.2942	46.8745	20	29.2278	50.5046		1171.79	1435.14	706.344	231.839	311.586	272.593	130	293.858	225.386	304.581	4778.53	0.0637395
chr17:57808781-57816308	VMP1	+	hsa_circ_0006508	7527	440	NM_030938		0.0394102	0.0231835	I		4.23333	2.22847	4.52301	82.0499	35.1298	29.567	37	36.3373	61.0578		1421.55	1671.35	842.788	993.185	791.185	541.581	464	793.101	612.086	292.127	8130.83	0.0359283
chr11:77336007-77336863	CLNS1A	-	hsa_circ_0000343	856	210	NM_001293		0.0257349	0.0268069	I		4.23333	9.65671	1.50767	62.9685	41.2394	42.5477	28	34.7574	59.5502		1106.59	1126.12	1782.82	862.478	1113.46	1068.02	806	1277.33	925.667	284.461	10068.5	0.0282526
chr21:37619814-37620866	DOPEY2	+	hsa_circ_0001187	1052	301	NM_005128		0.00825549	0.0410139	I		0	0	1.50767	73.4632	42.0031	32.4516	30	49.7663	52.766		107.527	85.4247	119.86	244.241	236.745	279.084	161	347.574	248.754	281.958	1830.21	0.154058
chr7:152007050-152012423	KMT2C	n/a	n/a	n/a	n/a	n/a		0.0359901	0.0252933	I		1.69333	1.48565	2.26151	88.7283	41.2394	45.4322	19	30.8077	38.4438		403.013	449.408	365.61	1428.24	1558.7	1486.28	1227	1575.14	1518.91	269.092	10012.3	0.0268761
chr17:47388673-47390207	ZNF652	-	hsa_circ_0000782	1534	409	NM_001145365		0.0427459	0.035519	I		1.69333	0	3.76918	62.0144	39.712	30.2882	23	25.2781	52.766		36.4067	42.341	64.076	200.354	160.375	168.027	116	188.796	211.064	238.521	1187.44	0.20087
chr2:24181170-24207701	UBXN2A	+	hsa_circ_0052967	26531	598	NM_181713		0.040677	0.0275845	I		5.08	2.9713	4.52301	58.1982	32.0751	25.9613	36	26.858	46.7356		155.787	160.45	159.059	464.631	361.99	343.266	295	400.5	373.131	238.402	2713.81	0.0878477
chr17:49340634-49346265	UTP18	+	hsa_circ_0002789	5631	280	NM_016001		0.0288428	0.0274972	I		11.0067	13.3708	9.79986	42.9331	36.6572	41.1054	18	26.0681	24.8754		1170.09	996.87	1914.74	733.678	735.436	682.205	393	750.444	572.135	223.816	7948.6	0.028158
chr11:77330650-77336863	CLNS1A	-	hsa_circ_0023694	6213	474	NM_001293		0.0139652	0.00957983	I		3.38667	0	3.01534	51.5197	45.0578	40.3842	17	22.9083	39.9514		1106.59	1126.12	1782.82	862.478	1113.46	1068.02	806	1277.33	925.667	223.223	10068.5	0.0221705
chr2:169018296-169038600	STK39	-	hsa_circ_0001079	20304	420	NM_013233		0.0468654	0.0337148	I		3.38667	2.22847	2.26151	52.4737	32.8388	31.7305	23	28.4379	46.7356		362.373	326.1	451.547	2238.24	2180.34	1496.38	1591	1717.33	1579.21	223.093	11942.5	0.0186806
chr6:139264649-139265759	REPS1	-	hsa_circ_0004368	1110	352	NM_031922		0.040567	0.0248544	U		4.23333	0	3.01534	57.2441	43.5305	27.4036	17	34.7574	25.6292		811.954	767.337	1039.54	615.374	649.902	646.869	374	861.036	538.967	212.813	6304.98	0.0337532
chr2:148730307-148739650	ORC4	-	hsa_circ_0004491	9343	396	NM_001190879		0.0315705	0.0274972	I		0.846667	1.48565	10.5537	34.3464	36.6572	28.1247	22	36.3373	41.459		843.28	834.934	1186.54	811.912	927.122	936.049	559	1047.46	719.88	211.811	7866.18	0.0269268
chr8:109462051-109468159	EMC2	+	hsa_circ_0135459	6108	323	ENST00000220853.3		0.0308204	0.0279781	I		3.38667	3.71412	0.753835	56.29	29.0203	20.1921	21	38.7071	36.1824		716.28	836.42	1074.22	809.05	1146.3	911.53	1024	1482.72	936.974	209.247	8937.49	0.0234122
chr3:57276883-57301820	APPL1	+	hsa_circ_0066251	24937	1478	NM_012096		0.0270489	0.0224929	B		3.38667	4.45694	3.01534	61.0604	24.4382	38.9419	18	31.5976	20.3526		512.233	571.232	778.712	856.753	732.381	892.78	539	903.693	631.685	205.25	6418.47	0.031978
chrX:130498722-130503026	IGSF1	n/a	n/a	n/a	n/a	n/a		0.0309025	0.0310099	I		3.38667	8.17106	2.26151	30.5302	23.6745	33.8939	32	25.2781	43.7204		696.807	889.16	322.642	117.35	133.646	148.556	133	226.713	156.037	202.916	2823.91	0.0718565
chr12:32760890-32764217	FGD4	+	hsa_circ_0000390	3327	345	NM_139241		0.0421111	0.0362038	I		5.92667	11.8852	4.52301	40.0709	32.8388	30.2882	19	18.9586	35.4286		809.414	979.785	615.13	1191.63	1108.88	954.077	911	1368.97	1223.42	198.92	9162.3	0.0217107
chrX:134679347-134690225	DDX26B	+	hsa_circ_0139799	10878	1003	ENST00000493637.1		0.0468654	0.0413607	I		1.69333	1.48565	1.50767	40.0709	25.2018	34.615	28	33.9675	31.6596		42.3333	52.7405	49.7531	317.705	220.707	234.373	143	225.133	229.155	198.201	1514.9	0.130835
chr9:114148656-114154104	KIAA0368	-	hsa_circ_0001882	5448	435	NM_001080398		0.0288428	0.0381206	I		8.46667	4.45694	12.0614	54.3819	28.2566	33.1728	14	15.7988	18.845		3986.11	3691.09	4695.64	1138.2	1783.99	1929.07	1222	2627.34	1512.88	189.44	22586.3	0.00838738
chr7:158580694-158591763	ESYT2	-	hsa_circ_0001777	11069	417	NM_020728		0.0153126	0.0337148	I		2.54	0.742824	2.26151	41.0249	31.3114	29.567	26	26.858	27.8906		955.04	1384.62	931.741	897.778	828.606	723.31	724	1139.88	872.147	188.196	8457.13	0.022253
chr2:24181170-24199945	UBXN2A	+	hsa_circ_0005970	18775	301	NM_181713		0.0174634	0.0354185	I		3.38667	0	2.26151	41.0249	26.7292	27.4036	30	16.5888	25.6292		155.787	160.45	159.059	464.631	361.99	343.266	295	400.5	373.131	173.024	2713.81	0.0637567
chr2:227729319-227779067	RHBDD1	+	hsa_circ_0058495	49748	946	NM_001167608		0.0380409	0.0457684	I		0	0.742824	3.76918	44.8412	27.4929	17.3075	22	18.1686	37.69		84.6667	141.137	97.2448	189.86	191.687	191.825	152	194.325	207.295	172.012	1450.04	0.118626
chr13:114174930-114193822	TMCO3	+	hsa_circ_0004361	18892	465	NM_017905		0.0383334	0.0476014	I		2.54	2.9713	9.79986	21.9436	30.5477	25.2401	24	27.6479	24.1216		400.473	535.576	493.762	396.892	543.749	455.765	296	624.843	447.758	168.812	4194.82	0.040243
chr11:34093272-34098189	CAPRIN1	+	hsa_circ_0005974	4917	472	NM_005898		0.0431951	0.0277183	I		4.23333	7.42824	1.50767	41.0249	19.856	26.6824	17	25.2781	22.614		4445	4211.07	5148.7	3243.83	3731.4	4070.87	2162	4428.41	2731.77	165.625	34173.1	0.00484665
chr11:61205096-61205585	RP11-286N22.8	n/a	n/a	n/a	n/a	n/a		0.0174634	0.0309794	I		8.46667	4.45694	12.0614	27.668	38.9483	27.4036	8	15.0089	21.8602		426.72	389.24	412.348	264.277	289.439	218.507	140	372.852	209.557	163.874	2722.94	0.0601827
chr5:64863339-64868113	PPWD1	+	hsa_circ_0072697	4774	773	NM_015342		0.0285251	0.0427685	I		5.92667	0	0	23.8517	24.4382	18.0287	19	26.0681	42.9666		442.807	485.064	628.699	270.001	305.477	248.796	164	399.71	290.213	160.28	3234.77	0.0495491
chr5:139819703-139828890	ANKHD1-EIF4EBP3	n/a	n/a	n/a	n/a	n/a		0.0139652	0.00957983	I		1.69333	1.48565	5.27685	52.4737	27.4929	20.1921	15	20.5385	15.8298		685.8	737.624	936.264	792.831	883.592	745.666	604	873.675	806.567	159.983	7066.02	0.0226412
chr2:197777605-197784874	PGAP1	-	hsa_circ_0003394	7269	502	NM_024989		0.0420463	0.0400676	I		0	0	0	83.958	11.4554	17.3075	14	17.3787	15.8298		778.087	861.676	473.409	1860.43	790.422	916.578	590	885.524	704.804	159.929	7860.93	0.0203448
chr8:109462051-109462721	EMC2	+	hsa_circ_0135458	670	179	ENST00000220853.3		0.0407591	0.048072	I		6.77334	5.94259	5.27685	32.4383	24.4382	23.0767	12	25.2781	24.1216		716.28	836.42	1074.22	809.05	1146.3	911.53	1024	1482.72	936.974	159.346	8937.49	0.0178289
chr1:44773981-44804994	ERI3	-	hsa_circ_0007693	31013	547	NM_024066		0.0174634	0.0402722	I		6.77334	0.742824	6.78452	37.2087	20.6197	18.7498	22	16.5888	27.1368		464.82	391.468	694.282	594.384	698.015	549.514	312	599.565	492.986	156.604	4797.03	0.0326461
chr6:82923943-82924546	IBTK	-	hsa_circ_0132391	603	603	ENST00000306270.7		0.0237985	0.0414366	I		5.08	1.48565	1.50767	34.3464	27.4929	26.6824	16	13.429	29.3982		770.467	729.453	1064.42	754.668	1083.68	1055.76	807	1556.97	933.205	155.422	8755.62	0.0177512
chr11:32948702-32956981	QSER1	+	hsa_circ_0021570	8279	3968	NM_001076786		0.0458877	0.0231835	I		7.62	7.42824	4.52301	21.9436	22.1471	30.2882	11	34.7574	12.8146		658.707	650.714	462.101	286.22	336.788	424.034	242	404.45	381.423	152.522	3846.44	0.0396528
chr12:27867712-27877119	MRPS35	+	hsa_circ_0000384	9407	410	NM_001190864		0.0174634	0.0379334	I		3.38667	0.742824	3.76918	29.5761	24.4382	9.37491	25	25.2781	27.8906		471.593	430.095	735.743	448.412	520.838	441.342	289	481.074	375.393	149.457	4193.49	0.0356401
chr3:47466974-47470160	SCAP	-	hsa_circ_0007291	3186	785	NM_012235		0.0218303	0.0252933	I		4.23333	5.19977	3.01534	22.8976	25.9655	23.0767	18	23.6982	21.8602		1337.73	1675.07	892.541	604.879	896.575	653.359	436	857.876	622.639	147.947	7976.67	0.0185474
chr17:30500849-30503232	RHOT1	+	hsa_circ_0005397	2383	233	NM_001033568		0.0486088	0.0417883	I		0	2.22847	1.50767	33.3924	23.6745	15.8652	13	22.9083	29.3982		493.607	488.035	910.633	1337.6	1163.87	1103.35	924	1874.53	1312.37	141.975	9608	0.0147767
chr15:76566752-76588078	ETFA	-	hsa_circ_0000638	21326	777	NM_000126		0.0182189	0.0170956	I		2.54	0.742824	3.01534	30.5302	23.6745	15.1441	16	19.7485	24.8754		1109.98	1257.6	1954.7	1318.52	1622.85	1457.44	938	2094.13	1346.29	136.271	13099.5	0.0104027
chr10:15875628-15889942	FAM188A	-	hsa_circ_0006665	14314	636	NM_024948		0.0360786	0.0309794	I		1.69333	0.742824	0.753835	34.3464	9.16431	26.6824	13	28.4379	18.845		245.533	226.561	332.441	1033.26	790.422	884.847	556	1109.08	719.88	133.666	5898.02	0.0226629
chr5:74041502-74046492	GFM2	-	hsa_circ_0129604	4990	419	ENST00000296805.3		0.0139652	0.00921575	I		3.38667	2.9713	1.50767	24.8058	24.4382	20.9133	13	15.0089	24.8754		908.474	910.702	884.249	540.003	658.303	558.889	382	770.192	453.788	130.907	6066.6	0.0215783
chr14:31596990-31641328	HECTD1	-	hsa_circ_0031482	44338	3825	NM_015382		0.0316235	0.0395625	I		0.846667	2.9713	1.50767	28.622	16.0375	26.6824	11	28.4379	13.5684		2344.42	2756.62	2826.88	2363.23	2559.9	3240.11	2189	4188.27	2461.91	129.674	24930.3	0.00520145
chr2:206992520-206994966	NDUFS1	-	hsa_circ_0002431	2446	331	NM_005006		0.0468842	0.0379334	I		2.54	2.9713	1.50767	28.622	19.0923	28.8459	8	12.6391	24.1216		2022.69	1979.63	2587.92	1569.44	1881.74	1572.1	1227	2441.71	1470.66	128.34	16752.9	0.00766076
chr1:180953812-180962561	STX6	-	hsa_circ_0007905	8749	391	NM_005819		0.0411968	0.0400676	I		4.23333	0.742824	9.04603	27.668	15.2738	22.3556	15	22.1183	11.307		256.54	246.618	445.517	371.132	263.474	310.814	174	407.61	300.013	127.745	2775.72	0.0460223
chrX:138897036-138908982	ATP11C	-	hsa_circ_0002372	11946	399	NM_173694		0.0361075	0.0410139	I		2.54	2.9713	6.03068	38.1627	23.6745	15.8652	5	15.0089	16.5836		4047.91	4974.69	2792.96	3309.66	3821.52	2569.45	1529	2733.99	1476.7	125.837	27255.9	0.00461687
chr15:43120125-43132631	TTBK2	-	hsa_circ_0008319	12506	320	NM_173500		0.0174634	0.0392422	I		2.54	1.48565	5.27685	27.668	19.856	22.3556	9	17.3787	19.5988		69.4267	79.4822	149.259	409.295	371.154	382.208	305	494.503	312.827	125.16	2573.16	0.0486405
chr17:46189392-46190763	SNX11	+	hsa_circ_0002069	1371	243	NM_152244		0.0467042	0.0309659	I		5.08	1.48565	2.26151	11.4488	22.9108	18.7498	18	11.8491	32.4134		116.84	145.593	184.69	134.524	146.629	131.97	101	185.636	135.684	124.199	1282.57	0.0968364
chr18:9583114-9595100	PPP4R1	-	hsa_circ_0009022	11986	815	NM_005134		0.0442278	0.0385955	I		1.69333	0.742824	2.26151	32.4383	16.0375	18.7498	11	20.5385	20.3526		988.06	892.132	1102.11	868.202	898.866	965.616	441	1102.76	718.372	123.814	7977.11	0.0155212
chr12:49333437-49334971	RP11-302B13.5	n/a	n/a	n/a	n/a	n/a		0.0486088	0.0102952	I		0.846667	2.9713	0.753835	33.3924	11.4554	18.7498	16	22.1183	17.3374		485.14	557.118	794.543	431.239	400.175	407.448	221	525.311	319.611	123.625	4141.58	0.0298497
chr18:51804072-51813781	POLI	+	hsa_circ_0003428	9709	792	NM_007195		0.0174634	0.0265017	I		2.54	2.22847	0.753835	31.4842	19.0923	23.0767	13	10.2692	19.5988		239.607	300.844	249.52	362.546	349.771	377.16	235	370.482	351.271	122.044	2836.2	0.0430307
chr8:26248758-26265892	BNIP3L	+	hsa_circ_0002131	17134	511	NM_004331		0.0430909	0.0274972	I		0	0.742824	0	38.1627	20.6197	9.37491	22	13.429	16.5836		221.827	326.1	352.041	923.538	937.814	1206.48	818	1752.88	1059.84	120.913	7598.52	0.0159127
chr8:54906227-54923052	TCEA1	-	hsa_circ_0007810	16825	257	NM_006756		0.0400991	0.00921575	I		4.23333	2.9713	8.29219	23.8517	15.2738	14.4229	12	16.5888	21.1064		1966.81	1926.14	3232.45	1298.49	1358.61	1648.54	1012	1699.16	1254.32	118.74	15396.5	0.00771216
chr7:44684925-44687358	OGDH	+	hsa_circ_0003340	2433	295	NM_002541		0.0174634	0.0364553	I		0	1.48565	4.52301	31.4842	23.6745	17.3075	8	9.47929	21.8602		912.707	876.532	1138.29	619.19	808.75	645.426	436	887.104	569.119	117.814	6893.12	0.0170916
chr13:21305979-21306260	N6AMT2	-	hsa_circ_0003285	281	281	NM_174928		0.0213953	0.0484735	I		0	0	3.01534	22.8976	19.0923	10.0961	12	17.3787	31.6596		22.86	14.1137	24.1227	29.5761	43.5305	31.7305	16	45.8166	24.8754	116.14	252.625	0.459731
chr9:134305476-134308181	PRRC2B	+	hsa_circ_0001895	2705	348	NM_013318		0.0468654	0.0473889	I		0.846667	3.71412	2.26151	33.3924	20.6197	16.5864	7	15.7988	12.0608		717.127	946.358	902.341	1187.81	1503.71	1502.87	1311	2429.86	1460.11	112.28	11961.2	0.00938706
chr8:48308935-48320523	SPIDR	n/a	n/a	n/a	n/a	n/a		0.0407591	0.0431175	I		5.92667	6.68542	3.76918	14.311	20.6197	15.8652	7	18.9586	18.845		451.273	480.607	682.221	316.751	413.921	346.15	294	549.009	354.286	111.981	3888.22	0.0288
chr11:82984689-82991303	CCDC90B	-	hsa_circ_0023863	6614	494	NM_021825		0.0421111	0.0379334	I		1.69333	0	0.753835	35.3005	16.0375	10.8172	21	11.0592	14.3222		366.607	353.584	701.067	683.113	659.83	743.502	432	812.849	587.964	110.984	5340.52	0.0207815
chr15:63988322-64008672	RP11-317G6.1	n/a	n/a	n/a	n/a	n/a		0.0380409	0.0277183	I		0	0	0.753835	41.0249	10.6917	27.4036	10	11.0592	8.29181		105.833	142.622	156.798	729.862	477.308	579.802	412	781.252	471.125	109.225	3856.6	0.0283216
chr1:59787207-59812070	FGGY	+	hsa_circ_0000075	24863	479	NM_018291		0.0431333	0.0446539	I		1.69333	0	3.01534	25.7598	9.928	15.1441	14	20.5385	18.845		127.847	116.623	146.244	166.008	210.779	148.556	214	252.781	230.663	108.924	1613.5	0.0675079
chr5:145634505-145638156	RBM27	+	hsa_circ_0006087	3651	295	NM_018989		0.0063078	0.0288635	I		0.846667	0.742824	2.26151	30.5302	17.5649	16.5864	5	11.8491	20.3526		1068.49	1025.84	1362.18	545.727	620.118	706.003	421	778.092	484.694	105.734	7012.15	0.0150787
chr5:72285253-72286691	FCHO2	+	hsa_circ_0072954	1438	370	NM_138782		0.0238108	0.0231835	I		0.846667	0.742824	0	28.622	15.2738	10.0961	14	15.0089	21.1064		108.373	103.995	140.967	429.331	376.5	320.189	192	333.355	364.839	105.697	2369.55	0.0446062
chr2:120830753-120836157	EPB41L5	+	hsa_circ_0001064	5404	518	NM_001184939		0.0450155	0.0452027	I		1.69333	0	2.26151	21.9436	15.2738	15.1441	13	15.0089	21.1064		577.427	595.002	588.746	1240.29	1001.96	922.347	698	1270.23	992.755	105.432	7886.75	0.0133682
chr11:34978930-34999729	PDHX	+	hsa_circ_0021712	20799	681	NM_003477		0.0270489	0.0336909	U		1.69333	0	3.76918	20.0354	13.7465	20.1921	11	19.7485	15.076		422.487	373.64	536.731	500.886	404.757	425.477	325	558.488	366.347	105.261	3913.81	0.0268948
chr13:45725821-45781640	GTF2F2	+	hsa_circ_0007259	55819	227	NM_004128		0.0458877	0.0339836	I		4.23333	1.48565	2.26151	33.3924	11.4554	8.65376	8	12.6391	22.614		225.213	245.875	435.717	217.528	296.313	213.459	200	299.388	192.973	104.735	2326.47	0.045019
chr7:127013395-127017383	ZNF800	-	hsa_circ_0082096	3988	1837	NM_176814		0.043567	0.0410455	I		2.54	0.742824	0	27.668	19.0923	15.8652	5	17.3787	14.3222		24.5533	23.0275	21.8612	52.4737	52.6948	60.5763	38	78.2042	45.228	102.609	396.619	0.25871
chr6:86267693-86284096	RP11-321N4.5	n/a	n/a	n/a	n/a	n/a		0.040677	0.0288635	I		1.69333	0	1.50767	27.668	10.6917	13.7018	8	15.0089	24.1216		150.707	201.305	131.921	298.623	316.932	286.295	189	350.734	278.152	102.393	2203.67	0.0464647
chr9:88920106-88924932	ZCCHC6	-	hsa_circ_0001869	4826	508	NM_001185074		0.0174634	0.0309886	I		1.69333	0.742824	4.52301	24.8058	11.4554	8.65376	14	12.6391	22.614		255.693	364.727	414.61	394.03	332.206	330.285	268	534.79	349.01	101.127	3243.35	0.0311798
chr18:19345732-19399607	MIB1	+	hsa_circ_0000836	53875	1600	NM_020774		0.0400991	0.0279781	I		0	0.742824	1.50767	33.3924	7.63692	12.9806	12	17.3787	14.3222		1060.03	1125.38	1891.37	2300.26	2193.32	2586.75	1714	2823.25	1916.91	99.9614	17611.3	0.00567599
chr2:45773870-45789895	SRBD1	-	hsa_circ_0000997	16025	569	NM_018079		0.0285251	0.0109768	I		4.23333	2.9713	6.03068	16.2192	17.5649	11.5383	13	11.0592	17.3374		489.373	463.522	718.405	565.762	478.835	503.36	261	485.024	361.07	99.9543	4326.35	0.0231036
chr2:26587169-26598016	EPT1	+	hsa_circ_0004269	10847	625	NM_033505		0.0257349	0.0123711	I		4.23333	0.742824	4.52301	17.1732	19.0923	15.8652	10	11.8491	15.8298		751.84	800.021	668.652	466.539	326.097	434.13	244	428.148	303.782	99.3089	4423.21	0.0224518
chr21:40600425-40601362	BRWD1	-	hsa_circ_0001195	937	208	NM_033656		0.0333783	0.0279781	I		1.69333	0.742824	1.50767	19.0814	16.8012	21.6344	6	15.0089	16.5836		918.634	1068.18	1209.91	1595.2	1392.21	1465.37	1069	1730.76	1512.12	99.0533	11961.4	0.00828109
chr7:23224688-23226765	AC005082.1	n/a	n/a	n/a	n/a	n/a		0.0496189	0.043463	I		2.54	0	3.01534	15.2651	16.0375	15.1441	13	15.0089	18.0912		237.067	249.589	379.179	274.772	287.912	386.535	156	432.098	193.727	98.1021	2596.88	0.037777
chr5:151169883-151170623	G3BP1	+	hsa_circ_0003967	740	256	NM_005754		0.0360786	0.0452027	I		4.23333	1.48565	3.76918	16.2192	16.8012	11.5383	12	14.2189	17.3374		5613.4	5487.24	7124.5	1742.13	1918.4	1865.61	778	1682.57	1090.75	97.6032	27302.6	0.00357487
chr17:80858526-80869665	TBCD	+	hsa_circ_0005245	11139	389	NM_005993		0.0459023	0.0409171	I		0.846667	0	4.52301	20.0354	23.6745	11.5383	11	9.47929	14.3222		841.587	961.957	1094.57	1095.27	1174.56	956.241	621	977.947	833.703	95.4194	8556.83	0.0111513
chrX:79962925-79975155	BRWD3	-	hsa_circ_0001936	12230	676	NM_153252		0.0226449	0.0400676	I		3.38667	2.22847	1.50767	24.8058	12.9828	23.7978	10	9.47929	6.78421		663.787	721.282	835.25	685.975	578.879	738.454	484	796.261	590.226	94.9727	6094.11	0.0155843
chr3:119222378-119236162	TIMMDC1	+	hsa_circ_0001330	13784	347	NM_016589		0.0421111	0.0435352	I		1.69333	0	1.50767	28.622	16.8012	11.5383	11	9.47929	12.0608		345.44	327.585	511.1	319.613	336.025	315.862	193	308.077	253.277	92.7027	2909.98	0.0318568
chr8:131164981-131181313	ASAP1	-	hsa_circ_0001824	16332	334	NM_018482		0.0257323	0.0489944	I		4.23333	3.71412	0.753835	22.8976	16.8012	18.0287	6	12.6391	7.53801		218.44	251.074	251.781	253.782	314.641	281.968	258	306.497	306.797	92.6059	2442.98	0.0379069
chr2:24046127-24046439	ATAD2B	-	hsa_circ_0003828	312	312	NM_017552		0.0240428	0.0432554	I		1.69333	0	2.26151	9.54068	13.7465	19.471	10	18.9586	13.5684		272.627	346.156	401.794	507.564	469.671	571.148	363	729.905	428.159	89.2399	4090.02	0.0218189
chr18:51797729-51810383	POLI	+	hsa_circ_0047720	12654	952	NM_007195		0.0411968	0.0400676	I		3.38667	4.45694	2.26151	20.9895	14.5102	10.8172	8	11.8491	12.8146		239.607	300.844	249.52	362.546	349.771	377.16	235	370.482	351.271	89.0857	2836.2	0.0314102
chr13:96622365-96651561	UGGT2	-	hsa_circ_0101080	29196	675	NM_020121		0.0261078	0.0364553	I		4.23333	4.45694	3.76918	20.0354	12.2191	18.0287	3	7.10947	14.3222		944.034	1205.6	563.115	816.682	738.49	664.176	472	773.352	659.576	87.1743	6837.03	0.0127503
chr16:8952206-8953192	CARHSP1	-	hsa_circ_0000669	986	288	NM_001042476		0.0174634	0.040183	I		0	1.48565	2.26151	21.9436	12.9828	18.0287	8	7.10947	13.5684		364.913	563.061	774.943	231.839	315.405	300.718	130	187.216	213.326	85.38	3081.42	0.027708
chr1:89236034-89251896	PKN2	+	hsa_circ_0005900	15862	777	NM_006256		0.0458913	0.0482383	I		4.23333	5.19977	0.753835	20.0354	8.40062	13.7018	2	15.0089	15.8298		729.827	806.707	572.161	553.359	693.433	735.57	498	820.749	580.426	85.1635	5990.23	0.0142171
chr4:73950965-73958017	ANKRD17	-	hsa_circ_0001417	7052	1832	NM_198889		0.0421111	0.0379334	I		2.54	1.48565	2.26151	11.4488	5.34585	18.7498	8	24.4882	9.79941		987.214	1021.38	1514.46	977.92	1253.98	1263.45	1106	1925.09	1252.06	84.1192	11301.6	0.00744316
chr2:215632205-215661841	BARD1	-	hsa_circ_0058051	29636	1410	NM_000465		0.0468654	0.0231835	I		2.54	2.9713	3.01534	12.4029	18.3286	10.0961	4	12.6391	17.3374		297.18	248.103	281.934	291.945	310.059	328.843	156	216.444	269.107	83.3307	2399.62	0.0347267
chr3:56661064-56662642	FAM208A	-	hsa_circ_0001314	1578	392	NM_015224		0.0428986	0.0274712	I		1.69333	0.742824	1.50767	16.2192	12.2191	15.8652	4	11.0592	15.076		595.207	540.033	903.095	1239.33	1051.6	1032.68	806	1449.54	1007.83	78.3825	8625.33	0.00908748
chr13:49741379-49749677	FNDC3A	+	hsa_circ_0004024	8298	553	NM_001079673		0.0257349	0.029239	I		0	0	0	17.1732	6.87323	7.21147	14	14.2189	18.0912		677.334	673.741	737.251	1005.59	1470.87	1501.43	1084	1868.21	1240	77.5681	10258.4	0.0075614
chr22:40513058-40552186	TNRC6B	+	hsa_circ_0116579	39128	233	NM_001024843		0.0228181	0.0231835	I		0	0	1.50767	25.7598	13.7465	7.93261	10	7.89941	10.5532		285.327	319.414	242.735	299.577	349.007	345.429	243	381.542	262.323	77.3992	2728.35	0.0283685
chr17:80842020-80861354	TBCD	+	hsa_circ_0046534	19334	329	NM_005993		0.00897759	0.00957983	I		0	0	1.50767	18.1273	12.9828	7.21147	13	8.68935	15.8298		841.587	961.957	1094.57	1095.27	1174.56	956.241	621	977.947	833.703	77.3484	8556.83	0.00903937
chr1:42730785-42744343	FOXJ3	-	hsa_circ_0006848	13558	400	NM_001198851		0.040677	0.0435352	I		0.846667	1.48565	2.26151	31.4842	4.58215	10.8172	5	10.2692	10.5532		158.327	169.364	180.921	329.153	299.367	302.161	212	355.473	273.63	77.2999	2280.4	0.0338976
chr14:23375403-23380612	RBM23	-	hsa_circ_0031241	5209	411	NM_001077351		0.00743097	0.0482949	U		0.846667	0	0	15.2651	9.928	15.8652	9	15.7988	10.5532		471.593	427.124	504.316	707.918	1098.95	848.069	556	1118.56	857.825	77.257	6590.36	0.0117227
chr2:61258553-61259248	PEX13	+	hsa_circ_0008534	695	695	NM_002618		0.0468654	0.0495806	I		1.69333	0.742824	1.50767	17.1732	12.9828	11.5383	8	13.429	9.79941		75.3534	94.3386	94.2294	71.5551	96.2252	72.8358	86	147.719	77.6415	76.8666	815.898	0.094211
chr18:76856475-76914555	ATP9B	+	hsa_circ_0004057	58080	659	NM_198531		0.0174634	0.0274972	I		0.846667	2.22847	0.753835	16.2192	7.63692	10.0961	7	14.2189	15.076		292.947	397.411	183.182	613.466	526.184	524.995	367	582.187	523.891	74.0761	4011.26	0.018467
chr7:139083344-139094400	C7orf55-LUC7L2	n/a	n/a	n/a	n/a	n/a		0.0238108	0.0319417	I		1.69333	0	0.753835	21.9436	10.6917	15.1441	6	7.89941	9.79941		495.3	465.751	524.669	479.896	661.358	649.753	430	819.959	528.414	73.9253	5055.1	0.0146239
chr11:18312988-18313566	HPS5	-	hsa_circ_0000279	578	578	NM_181508		0.0493531	0.0279781	I		2.54	1.48565	1.50767	20.0354	12.2191	10.0961	5	7.10947	10.5532		343.747	307.529	478.686	445.55	357.408	292.786	231	389.441	285.69	70.5466	3131.84	0.0225256
chr11:118656760-118657227	DDX6	-	hsa_circ_0004293	467	467	NM_004397		0.0174634	0.0274972	I		0.846667	2.9713	0.753835	14.311	13.7465	16.5864	1	7.10947	11.307		2250.44	2177.96	2885.68	1744.99	2266.64	2833.39	1719	3085.51	2005.86	68.6321	20969.5	0.00327296
chr11:117030649-117034608	PAFAH1B2	+	hsa_circ_0004962	3959	330	NM_002572		0.0380409	0.00957983	I		0.846667	0.742824	2.26151	15.2651	10.6917	12.2595	8	7.89941	8.29181		735.754	803.735	1196.34	832.901	704.124	899.991	419	907.642	569.873	66.2585	7069.36	0.00937263
chrX:53641494-53641706	HUWE1	-	hsa_circ_0004396	212	212	NM_031407		0.0182189	0.0160506	I		2.54	0.742824	0.753835	11.4488	9.928	5.04803	11	11.8491	12.0608		4415.37	4530.48	4993.41	2576.94	3497.71	3449.97	2925	4843.92	3456.18	65.3714	34689	0.0018845
chr7:33397466-33427756	BBS9	+	hsa_circ_0008336	30290	563	NM_198428		0.0487459	0.0252933	I		0.846667	3.71412	3.76918	10.4947	9.928	12.9806	7	5.52959	9.79941		478.367	509.577	701.067	599.155	573.533	539.418	347	585.346	502.031	64.0623	4835.49	0.0132484
chr17:49118861-49133843	SPAG9	-	hsa_circ_0002605	14982	317	NM_001130528		0.0380409	0.0277183	I		0.846667	1.48565	0	21.9436	9.16431	7.93261	5	6.31953	11.307		1479.97	1947.68	1582.3	1965.38	2048.22	2309.83	1843	3908.63	2154.36	63.9993	19239.4	0.00332648
chr2:9022640-9098771	MBOAT2	-	hsa_circ_0005079	76131	431	NM_138799		0.0276798	0.00921575	I		0	0	0	18.1273	10.6917	5.76917	6	7.89941	15.076		233.68	226.561	278.919	1157.28	775.148	817.059	490	904.482	724.402	63.5636	5607.54	0.0113354
chr14:31371741-31380368	STRN3	-	hsa_circ_0031433	8627	539	NM_001083893		0.0153126	0.0209248	I		0.846667	0	1.50767	13.357	7.63692	8.65376	7	11.0592	12.8146		531.707	635.857	691.267	606.787	676.631	677.878	455	878.414	535.952	62.8758	5689.49	0.0110512
chr3:101389973-101391057	ZBTB11	-	hsa_circ_0003179	1084	468	NM_014415		0.0333783	0.0364553	I		0.846667	0	1.50767	17.1732	13.7465	6.49032	5	2.36982	13.5684		172.72	124.052	186.951	256.644	212.306	235.094	165	250.411	196.742	60.7026	1799.92	0.0337251
chr1:230798886-230810870	COG2	+	hsa_circ_0016868	11984	726	NM_007357		0.0413777	0.0444634	I		0	0.742824	2.26151	10.4947	16.0375	5.76917	6	11.0592	6.78421		524.087	465.008	628.699	520.921	537.639	369.227	240	517.411	384.438	59.1492	4187.43	0.0141254
chr2:32602655-32631625	BIRC6	+	hsa_circ_0000989	28970	1152	NM_016252		0.0226449	0.0498501	I		0	0	0	10.4947	14.5102	6.49032	6	9.47929	11.307		2092.11	2140.08	2475.6	2665.67	2504.91	2655.98	1874	3315.38	2284.77	58.2815	22008.5	0.00264814
chr15:52876941-52885933	RP11-23N2.4	n/a	n/a	n/a	n/a	n/a		0.0474373	0.0461554	I		0	0	0	16.2192	6.87323	7.93261	7	11.8491	8.29181		14.3933	13.3708	12.0614	87.7743	83.2425	54.8072	43	89.2633	53.5198	58.1659	451.433	0.128847
chr14:31185129-31204064	SCFD1	+	hsa_circ_0000528	18935	276	NM_182835		0.0400991	0.044298	I		1.69333	0.742824	0.753835	16.2192	8.40062	7.93261	4	10.2692	7.53801		1046.48	1181.09	1535.56	858.661	1085.21	1027.63	761	1488.25	889.485	57.5496	9873.37	0.00582877
chr7:6472467-6476164	DAGLB	-	hsa_circ_0001674	3697	554	NM_139179		0.0174634	0.0279781	I		0.846667	1.48565	3.01534	7.63254	19.0923	5.76917	7	5.52959	6.78421		910.167	1159.55	563.869	416.928	624.7	620.186	457	612.994	537.46	57.1555	5902.85	0.00968269
chr2:230723487-230744844	TRIP12	-	hsa_circ_0003273	21357	950	NM_004238		0.0496189	0.0422122	U		0	0	2.26151	7.63254	10.6917	8.65376	6	7.89941	12.8146		1887.22	1834.03	2562.29	1549.41	2101.68	2048.78	1537	2653.41	1720.93	55.9535	17894.7	0.00312681
chr4:183245098-183268082	TENM3	n/a	n/a	n/a	n/a	n/a		0.0360786	0.0379334	I		0.846667	0	0	3.81627	8.40062	13.7018	3	7.10947	17.3374		1045.63	1360.85	770.42	505.656	705.652	662.734	483	892.633	622.639	54.2122	7049.22	0.00769053
chr12:89860546-89866052	POC1B	-	hsa_circ_0027702	5506	580	NM_172240		0.0139652	0.0317116	I		0	0.742824	0.753835	8.58661	11.4554	3.60573	11	4.73965	12.8146		98.2134	121.823	182.428	132.615	144.338	119.71	112	137.45	143.976	53.6986	1192.55	0.0450283
chr13:100909848-100962162	PCCA	+	hsa_circ_0099729	52314	792	NM_000282		0.0417558	0.0298082	I		0	0	0	5.72441	14.5102	11.5383	6	8.68935	6.78421		778.934	904.76	906.864	1468.31	1736.64	1708.4	1182	1884.8	1827.21	53.2465	12397.9	0.00429479
chr10:35805450-35819171	CCNY	+	hsa_circ_0000235	13721	315	NM_145012		0.025894	0.0248544	U		0	0.742824	0.753835	10.4947	7.63692	7.21147	6	11.8491	8.29181		198.967	210.962	409.333	301.485	336.025	284.853	202	449.476	266.845	52.9807	2659.95	0.019918
chr15:43627142-43628024	ADAL	+	hsa_circ_0034947	882	357	NM_001159280		0.0333783	0.0489944	I		0	0.742824	0.753835	11.4488	10.6917	9.37491	4	4.73965	10.5532		100.753	145.593	157.552	164.1	157.321	146.393	99	218.814	131.161	52.3049	1320.69	0.0396043
chr2:61712902-61717911	XPO1	-	hsa_circ_0005050	5009	621	NM_003400		0.0348366	0.0279781	I		4.23333	3.71412	3.01534	13.357	6.10954	7.93261	0	7.89941	5.2766		4158.83	4201.41	5957.56	2307.89	1929.09	2281.71	1257	2438.55	1595.8	51.5379	26127.8	0.00197253
chr18:18571136-18600200	ROCK1	-	hsa_circ_0108003	29064	871	ENST00000399799.1		0.0110862	0.0231835	B		0	0.742824	0	14.311	6.10954	8.65376	5	9.47929	6.78421		1418.17	1495.3	1528.02	716.505	771.329	732.685	602	1007.17	746.263	51.0806	9017.45	0.00566464
chr3:3197902-3215945	CRBN	-	hsa_circ_0003400	18043	576	NM_016302		0.0102503	0.0395625	I		0	0	0.753835	26.7139	2.29108	3.60573	5	4.73965	7.53801		505.46	470.95	434.209	497.069	586.516	615.859	335	744.124	491.478	50.6422	4680.67	0.0108194
chr1:180793888-180794480	XPR1	+	hsa_circ_0005909	592	371	NM_004736		0.0458877	0.0477469	I		2.54	1.48565	0	7.63254	10.6917	4.32688	5	8.68935	9.79941		926.254	1184.06	701.067	1141.07	901.921	1385.32	534	1441.64	722.895	50.1655	8938.23	0.00561247
chr9:88190229-88248289	AGTPBP1	-	hsa_circ_0139171	58060	2201	NM_015239		0.0421111	0.0479634	I		0.846667	0	3.76918	18.1273	4.58215	7.93261	4	3.94971	6.78421		1081.19	1169.95	1818.25	2042.66	1512.11	1833.16	1037	2170.76	1293.52	49.9918	13958.6	0.00358144
chr2:122215262-122216551	CLASP1	-	hsa_circ_0056310	1289	207	NM_015282		0.0174634	0.0381206	I		0.846667	0.742824	0	8.58661	10.6917	7.21147	5	7.10947	9.04561		630.767	730.939	820.927	1092.41	1155.47	1262.01	753	1466.92	980.695	49.2343	8893.13	0.00553622
chr18:48444479-48458730	ME2	+	hsa_circ_0047700	14251	787	NM_002396		0.0174634	0.0449648	I		1.69333	0.742824	0.753835	6.67848	3.81846	7.21147	5	14.2189	8.29181		992.294	819.335	1462.44	929.262	992.8	823.55	491	1224.41	723.649	48.4091	8458.74	0.00572297
chr6:90556280-90566918	CASP8AP2	+	hsa_circ_0001621	10638	444	NM_001137668		0.0413777	0.0498501	I		1.69333	0.742824	3.01534	13.357	8.40062	10.0961	5	3.15976	2.2614		196.427	263.702	145.49	155.513	144.338	114.662	71	164.308	108.547	47.7263	1363.99	0.0349903
chr2:100029192-100052403	REV1	-	hsa_circ_0007900	23211	959	NM_016316		0.0252359	0.0376053	I		0	1.48565	0.753835	7.63254	5.34585	11.5383	3	9.47929	8.29181		373.38	389.983	374.656	338.694	397.12	390.14	248	467.645	310.566	47.5273	3290.18	0.0144452
chr2:38812785-38818790	HNRNPLL	n/a	n/a	n/a	n/a	n/a		0.0407591	0.0364553	I		0	0	1.50767	9.54068	8.40062	7.93261	4	3.94971	10.5532		779.78	603.916	1350.87	749.897	880.537	920.183	560	1023.76	740.986	45.8845	7609.94	0.00602955
chr4:4458917-4473433	STX18	n/a	n/a	n/a	n/a	n/a		0.0469602	0.0397966	I		0.846667	0.742824	0	24.8058	3.05477	5.04803	2	3.94971	5.2766		188.807	215.419	234.443	279.542	349.771	297.834	158	372.062	208.803	45.7244	2304.68	0.0198398
chr2:20454623-20455931	PUM2	-	hsa_circ_0005952	1308	386	NM_015317		0.0217343	0.0489944	I		0.846667	0	2.26151	14.311	6.10954	6.49032	4	3.94971	7.53801		771.314	738.367	1168.44	1436.83	1442.61	1324.75	1035	1471.66	1403.58	45.5068	10792.6	0.0042165
chr5:138145726-138163407	CTNNA1	+	hsa_circ_0007440	17681	761	NM_001903		0.0174634	0.0232007	I		0.846667	2.9713	2.26151	11.4488	7.63692	4.32688	4	7.89941	3.769		3939.54	4491.11	6195.02	1786.02	3173.91	2726.66	2084	4127.44	2317.18	45.1605	30840.9	0.00146431
chr1:150997086-150998149	PRUNE	+	hsa_circ_0006760	1063	344	NM_021222		0.033919	0.0421247	I		1.69333	0	1.50767	2.8622	10.6917	7.21147	8	5.52959	7.53801		88.9	77.2537	128.906	127.845	128.3	129.085	91	160.358	104.024	45.034	1035.67	0.0434828
chr6:7176887-7189555	RREB1	+	hsa_circ_0001573	12668	709	NM_001168344		0.0496189	0.0422122	U		0	1.48565	0.753835	5.72441	6.87323	7.21147	3	7.89941	11.307		112.607	102.51	110.06	65.8307	92.4068	76.4416	127	142.189	155.283	44.255	984.328	0.0449596
chr4:79747190-79772210	BMP2K	+	hsa_circ_0070190	25020	705	NM_198892		0.0276798	0.0274972	I		0.846667	0	0	3.81627	11.4554	6.49032	2	8.68935	9.79941		203.2	214.676	268.365	185.089	215.361	222.834	142	284.379	211.064	43.0974	1946.97	0.0221356
chr10:114286845-114298089	VTI1A	+	hsa_circ_0002533	11244	163	NM_145206		0.0174634	0.0244101	I		0.846667	0	0	10.4947	6.10954	5.76917	5	11.0592	3.769		67.7334	89.8817	75.3835	83.958	90.8794	92.3068	50	93.213	59.5502	43.0483	702.906	0.0612433
chr1:171537385-171544267	PRRC2C	+	hsa_circ_0004412	6882	397	NM_015172		0.0458877	0.0231835	I		0	0	0	7.63254	8.40062	5.04803	6	5.52959	9.79941		1524.85	1638.67	1166.18	516.151	810.278	795.425	637	1005.59	832.196	42.4102	8926.34	0.00475113
chr1:180366650-180399397	ACBD6	-	hsa_circ_0000164	32747	279	NM_032360		0.0261078	0.0123711	I		0	0	0.753835	19.0814	2.29108	7.21147	2	2.36982	8.29181		383.54	453.865	791.527	352.051	385.665	343.266	256	502.402	303.782	41.9994	3772.1	0.0111342
chr9:111812562-111826847	TMEM245	n/a	n/a	n/a	n/a	n/a		0.0176525	0.0252933	I		0.846667	0	1.50767	10.4947	5.34585	7.93261	3	5.52959	6.78421		887.307	1177.38	657.345	682.159	749.182	677.157	750	977.157	827.673	41.4413	7385.36	0.00561129
chr12:32772631-32786623	FGD4	+	hsa_circ_0098430	13992	564	NM_139241		0.0431951	0.0298082	I		1.69333	0.742824	1.50767	10.4947	6.87323	3.60573	4	6.31953	6.0304		809.414	979.785	615.13	1191.63	1108.88	954.077	911	1368.97	1223.42	41.2675	9162.3	0.00450405
chr1:180953812-180974599	STX6	-	hsa_circ_0006796	20787	656	NM_005819		0.0120832	0.0377243	I		0.846667	0.742824	0	5.72441	6.87323	6.49032	8	7.10947	5.2766		256.54	246.618	445.517	371.132	263.474	310.814	174	407.61	300.013	41.0635	2775.72	0.0147938
chr1:33133825-33138502	RBBP4	+	hsa_circ_0008672	4677	902	NM_005610		0.0139652	0.0232007	I		0	0.742824	0	5.72441	9.16431	7.21147	6	5.52959	6.0304		2655.15	2448.35	3242.25	1816.55	2443.05	2389.88	1215	2515.96	1633.49	40.403	20359.7	0.00198446
chr6:76368977-76388643	SENP6	+	hsa_circ_0132306	19666	1525	ENST00000370014.3		0.0385072	0.0279781	I		0	0	0	11.4488	6.87323	3.60573	6	5.52959	6.78421		1017.69	1204.12	1303.38	2175.28	1749.62	1609.6	1379	2279.77	1626.7	40.2416	14345.2	0.00280524
chr1:10155518-10165802	UBE4B	+	hsa_circ_0005199	10284	598	NM_001105562		0.0250251	0.0248544	U		0	0.742824	0	7.63254	5.34585	5.76917	5	8.68935	6.78421		675.64	693.798	1026.72	396.892	538.403	574.033	377	678.559	458.311	39.9639	5419.36	0.00737429
chr11:118451960-118455359	ARCN1	+	hsa_circ_0006374	3399	815	NM_001655		0.0174634	0.0231835	I		0.846667	0	0.753835	9.54068	4.58215	5.76917	5	4.73965	8.29181		732.367	694.54	1144.32	537.14	840.062	887.732	654	1008.75	739.478	39.524	7238.4	0.00546032
chr10:102697158-102703885	FAM178A	+	hsa_circ_0006409	6727	321	NM_018121		0.0421111	0.0288635	I		0	0.742824	0	4.77034	12.9828	5.04803	1	7.89941	6.78421		282.787	221.362	339.98	359.684	490.29	527.158	278	534	345.241	39.2276	3378.5	0.0116109
chr3:180665652-180667131	FXR1	+	hsa_circ_0002004	1479	432	NM_001013439		0.0333783	0.0300131	I		0.846667	2.9713	0	10.4947	3.81846	6.49032	1	7.10947	6.0304		2484.97	3067.86	4584.83	1536.05	1946.65	2048.06	1724	2607.6	1730.73	38.7614	21730.7	0.00178371
chr8:126021212-126021585	SQLE	+	hsa_circ_0135694	373	286	NM_003129		0.0460659	0.0232007	I		2.54	0	0.753835	13.357	6.87323	5.04803	0	3.94971	6.0304		4177.45	4799.39	2200.45	1294.67	1425.05	1285.8	805	2023.04	1050.04	38.5522	19060.9	0.00202258
chr9:110084263-110087285	RAD23B	+	hsa_circ_0001880	3022	435	NM_001244713		0.040567	0.0446135	U		0.846667	0	0	8.58661	6.10954	6.49032	4	7.89941	4.5228		3594.95	3752.75	5303.99	2087.5	2420.9	2627.14	1483	3658.22	1802.34	38.4554	26730.8	0.00143862
chr1:35940405-35944813	KIAA0319L	-	hsa_circ_0011572	4408	349	NM_024874		0.0431951	0.0321006	I		0.846667	0.742824	0	10.4947	4.58215	7.93261	5	5.52959	3.0152		1131.99	1472.28	747.051	396.892	614.772	521.389	512	1099.6	669.375	38.1438	7165.35	0.00532337
chr1:151611363-151641111	SNX27	+	hsa_circ_0000131	29748	838	NM_030918		0.046941	0.0410139	I		0	0.742824	3.01534	9.54068	6.10954	2.88459	2	5.52959	7.53801		282.787	238.446	413.102	321.521	302.422	279.805	214	392.601	235.94	37.3606	2680.62	0.0139373
chr12:120995084-120998689	RNF10	+	hsa_circ_0008803	3605	483	NM_014868		0.0458877	0.0323459	I		0	0.742824	0	9.54068	3.05477	1.44229	7	8.68935	6.78421		967.74	892.132	1503.15	767.071	914.14	819.944	690	1398.2	794.506	37.2541	8746.88	0.00425914
chr3:155611306-155629068	GMPS	+	hsa_circ_0122484	17762	859	ENST00000496455.1		0.0381081	0.0407255	I		2.54	0	1.50767	10.4947	8.40062	3.60573	2	4.73965	3.769		2171.7	1915	3149.52	871.064	1015.71	1156.72	699	1101.18	820.135	37.0574	12900	0.00287266
chr7:23163395-23183644	KLHL7	+	hsa_circ_0079569	20249	673	NR_033328		0.0458877	0.0134568	I		0	0	0.753835	12.4029	4.58215	5.76917	4	4.73965	3.769		597.747	641.057	1050.09	611.558	618.591	826.434	337	808.11	456.803	36.0167	5947.39	0.00605588
chr9:86279944-86292876	UBQLN1	-	hsa_circ_0008510	12932	578	NM_013438		0.0431333	0.0449648	I		0	0	0	11.4488	5.34585	10.0961	3	1.57988	4.5228		874.607	768.08	1194.08	1495.02	1254.75	1171.14	901	1447.96	1124.67	35.9934	10231.3	0.00351797
chr17:79571573-79575848	NPLOC4	-	hsa_circ_0000814	4275	399	NM_017921		0.0153126	0.0275845	I		0.846667	0	0	4.77034	10.6917	4.32688	3	5.52959	6.78421		516.467	571.974	783.989	333.924	499.455	399.515	305	502.402	420.621	35.9494	4333.35	0.00829598
chr11:77404551-77413540	RSF1	-	hsa_circ_0096499	8989	2087	ENST00000308488.6		0.0174634	0.0413607	I		0.846667	0	0	5.72441	3.81846	8.65376	1	12.6391	3.0152		579.12	690.826	499.039	852.937	712.525	826.434	589	977.157	723.649	35.6976	6450.69	0.00553392
chr11:3794861-3797251	NUP98	-	hsa_circ_0004960	2390	248	NM_016320		0.0439775	0.0169454	U		0	0	0.753835	4.77034	6.10954	5.76917	3	11.8491	2.2614		1628.99	1621.58	2008.22	811.912	960.725	902.155	567	1068	693.497	34.5134	10262.1	0.0033632
chr11:61574135-61578547	FADS1	-	hsa_circ_0022378	4412	292	NM_013402		0.0468654	0.0288635	I		0	0	0.753835	7.63254	3.05477	5.04803	3	7.10947	7.53801		2584.87	3103.52	1605.67	845.304	1254.75	1044.22	639	1444.01	913.606	34.1367	13435	0.00254088
chr4:183522076-183550042	TENM3	n/a	n/a	n/a	n/a	n/a		0.0187412	0.00676866	U		0	0.742824	0	8.58661	3.05477	4.32688	4	7.89941	5.2766		1045.63	1360.85	770.42	505.656	705.652	662.734	483	892.633	622.639	33.8871	7049.22	0.00480721
chr8:27151596-27151827	TRIM35	-	hsa_circ_0083756	231	231	NM_171982		0.040677	0.0244101	I		0	0.742824	0.753835	4.77034	6.87323	8.65376	3	2.36982	6.0304		11.8533	20.7991	30.1534	31.4842	29.0203	20.9133	15	29.2278	29.3982	33.1942	217.85	0.152372
chr7:42063066-42088295	GLI3	-	hsa_circ_0079948	25229	1024	NM_000168		0.0226449	0.0397966	I		0	0	0	8.58661	3.81846	7.21147	3	7.10947	3.0152		60.96	46.7979	41.461	153.605	171.831	194.71	112	133.5	120.608	32.7412	1035.47	0.0316196
chr10:11551593-11569566	USP6NL	-	hsa_circ_0017688	17973	272	NM_014688		0.0226449	0.0232007	I		0.846667	0	0	12.4029	3.81846	6.49032	2	5.52959	1.5076		269.24	251.074	244.997	213.711	275.693	289.18	162	288.328	252.523	32.5955	2246.75	0.0145079
chr6:74175931-74176329	MTO1	+	hsa_circ_0007874	398	318	NM_001123226		0.0431951	0.0298082	I		0.846667	0	2.26151	8.58661	10.6917	2.88459	1	2.36982	3.769		226.06	223.59	379.179	152.651	192.45	169.469	120	244.092	136.438	32.4099	1843.93	0.0175765
chr12:104370695-104374740	TDG	+	hsa_circ_0027944	4045	455	NM_003211		0.044003	0.0469852	I		0.846667	1.48565	0	9.54068	5.34585	5.76917	4	3.15976	2.2614		734.907	615.058	692.775	262.369	312.35	281.968	135	370.482	226.14	32.4092	3631.05	0.00892557
chr6:5404774-5431405	FARS2	+	hsa_circ_0075533	26631	292	NM_006567		0.0252359	0.0232007	I		0.846667	0.742824	3.01534	2.8622	8.40062	7.21147	3	0.789941	4.5228		41.4867	36.3984	61.0607	62.0144	57.2769	62.0186	30	66.355	61.8116	31.3919	478.422	0.0656154
chr13:96577933-96592345	UGGT2	-	hsa_circ_0101069	14412	618	NM_020121		0.0275812	0.00957983	I		0.846667	0.742824	0	12.4029	1.52738	7.93261	0	2.36982	5.2766		944.034	1205.6	563.115	816.682	738.49	664.176	472	773.352	659.576	31.0988	6837.03	0.00454858
chr1:22041881-22050588	USP48	-	hsa_circ_0112054	8707	513	ENST00000308271.9		0.0166167	0.0410139	I		0.846667	0.742824	1.50767	9.54068	5.34585	3.60573	1	4.73965	3.769		819.574	901.788	1145.08	476.08	478.835	447.832	337	688.829	428.159	31.0981	5723.17	0.00543371
chr4:3188323-3190820	HTT	+	hsa_circ_0126192	2497	502	NM_002111		0.0430417	0.0276095	I		0	0	0.753835	9.54068	8.40062	3.60573	3	3.94971	1.5076		1187.87	1226.4	1501.64	893.962	1100.48	908.645	744	1293.13	955.065	30.7582	9811.2	0.00313501
chr3:15455527-15457449	METTL6	-	hsa_circ_0008277	1922	313	NM_152396		0.0474373	0.0298275	U		0	0.742824	0	5.72441	5.34585	5.76917	3	5.52959	4.5228		103.293	112.166	128.152	93.4987	110.735	121.874	66	153.249	102.517	30.6346	991.485	0.0308977
chr2:61505299-61508377	USP34	-	hsa_circ_0007493	3078	435	NM_014709		0.0458877	0.0379334	I		0	0	0	9.54068	3.81846	2.88459	4	3.15976	6.78421		2344.42	2488.46	2805.02	2879.38	3329.7	3214.15	2798	4499.5	3340.84	30.1877	27699.5	0.00108983
chr10:103552595-103573363	MGEA5	-	hsa_circ_0092433	20768	1976	NM_012215		0.0383334	0.0123711	I		0	0.742824	0	7.63254	3.05477	4.32688	4	7.89941	2.2614		1043.09	1380.17	1344.09	1137.25	1178.38	1388.93	1180	2158.91	1246.03	29.9178	12056.8	0.0024814
chr12:111923068-111924628	ATXN2	-	hsa_circ_0005756	1560	284	NM_002973		0.0430014	0.0308573	I		0	0	0	7.63254	4.58215	5.76917	1	6.31953	4.5228		211.667	257.017	260.827	714.597	639.21	668.503	448	655.651	618.116	29.8262	4473.59	0.00666718
chr6:34574331-34614575	C6orf106	-	hsa_circ_0009095	40244	548	NM_024294		0.0226449	0.0441799	I		0	0.742824	0.753835	1.90814	2.29108	9.37491	3	7.89941	2.2614		152.4	117.366	274.396	91.5905	130.591	142.787	101	198.275	117.593	28.2316	1326	0.0212908
chr7:102944288-102944937	PMPCB	+	hsa_circ_0008540	649	279	NM_004279		0.0174634	0.0232007	I		0.846667	0.742824	0	6.67848	5.34585	5.76917	1	2.36982	5.2766		1199.73	1211.55	1601.9	498.978	764.456	662.734	574	1026.92	701.788	28.0294	8242.05	0.00340078
chr17:42231923-42232779	C17orf53	+	hsa_circ_0007378	856	321	NM_001171251		0.0278682	0.040183	I		1.69333	0.742824	0.753835	5.72441	6.10954	4.32688	3	5.52959	0		48.26	88.396	76.8912	18.1273	19.856	12.9806	4	18.1686	9.04561	27.8804	295.725	0.094278
chr13:41826780-41835051	MTRF1	-	hsa_circ_0008230	8271	705	NM_004294		0.0360607	0.0305274	I		0.846667	2.22847	2.26151	4.77034	3.81846	4.32688	2	4.73965	2.2614		89.7467	117.366	157.552	78.2336	100.044	85.8165	52	116.911	79.9029	27.2534	877.572	0.0310554
chr3:47762155-47770584	SMARCC1	-	hsa_circ_0065298	8429	140	NM_003074		0.0226449	0.0431564	I		0	0	0.753835	5.72441	5.34585	0	2	2.36982	10.5532		4566.07	4724.36	6193.51	2413.79	2903.56	2733.87	1559	2971.76	2195.07	26.7471	30261	0.000883881
chr22:38641940-38644025	TMEM184B	-	hsa_circ_0005243	2085	517	NM_001195072		0.0217343	0.0317116	I		0	0.742824	0	6.67848	5.34585	5.04803	2	1.57988	5.2766		265.853	435.295	226.151	124.029	184.814	170.912	139	225.133	181.666	26.6717	1952.85	0.0136578
chr12:89853414-89866052	POC1B	-	hsa_circ_0099436	12638	684	NR_037659		0.0174634	0.0232007	I		0	0.742824	1.50767	10.4947	2.29108	1.44229	2	5.52959	2.2614		98.2134	121.823	182.428	132.615	144.338	119.71	112	137.45	143.976	26.2696	1192.55	0.022028
chr16:68893786-68914533	TANGO6	n/a	n/a	n/a	n/a	n/a		0.0464301	0.040183	I		0.846667	1.48565	0	6.67848	3.05477	5.04803	0	5.52959	3.0152		170.18	135.937	260.073	195.584	131.355	142.066	64	161.148	104.778	25.6584	1365.12	0.0187957
chr7:129813471-129818367	TMEM209	-	hsa_circ_0002014	4896	437	NM_032842		0.0430417	0.0473889	I		0.846667	0	0	4.77034	7.63692	3.60573	4	0.789941	3.769		917.787	1059.27	436.471	245.195	345.953	300.718	214	451.846	232.171	25.4186	4203.41	0.00604714
chr14:102486229-102489217	DYNC1H1	+	hsa_circ_0008683	2988	294	NM_001376		0.033919	0.0232007	I		0	0	0	8.58661	6.10954	5.04803	3	0	2.2614		6685.28	8007.64	5578.38	5017.44	6059.14	6641.76	4590	8721.74	5354.25	25.0056	56655.6	0.000441361
chr6:146240483-146254314	SHPRH	-	hsa_circ_0078143	13831	1162	NM_001042683		0.0417558	0.0379334	I		0	0.742824	1.50767	10.4947	6.10954	2.88459	0	0.789941	2.2614		523.24	560.832	662.621	513.289	554.441	534.37	383	753.604	482.432	24.7907	4967.83	0.00499025
chr1:11133990-11137005	EXOSC10	-	hsa_circ_0002448	3015	278	NM_001001998		0.0493531	0.0431428	I		0	0	0	7.63254	3.81846	4.32688	2	2.36982	4.5228		1173.48	1204.86	1269.46	437.917	655.248	554.562	398	940.03	483.94	24.6705	7117.5	0.00346618
chr5:72850146-72857113	ANKRA2	-	hsa_circ_0129585	6967	516	NM_023039		0.0450155	0.0279781	I		0	0	0	4.77034	2.29108	4.32688	4	2.36982	6.78421		55.0333	66.8542	124.383	172.686	168.012	129.806	174	316.766	171.113	24.5423	1378.65	0.0178017
chr12:121853961-121855714	RNF34	+	hsa_circ_0004513	1753	627	NM_194271		0.0421111	0.0274972	I		1.69333	0.742824	0.753835	2.8622	3.05477	5.04803	3	2.36982	4.5228		364.913	339.471	411.594	180.319	210.015	198.315	123	246.462	139.453	24.0476	2213.54	0.0108639
chr1:15964801-15978390	DDI2	+	hsa_circ_0000020	13589	551	NM_032341		0.0416917	0.0288635	I		0	0.742824	2.26151	4.77034	3.81846	1.44229	2	3.15976	4.5228		173.567	162.678	183.936	88.7283	87.0609	103.124	91	131.13	91.9637	22.718	1113.19	0.020408
chr11:108098321-108100050	ATM	+	hsa_circ_0024193	1729	361	NM_000051		0.0174634	0.0301472	I		0.846667	0	0	7.63254	2.29108	2.16344	1	4.73965	3.769		1261.53	1394.28	1292.83	1740.22	1507.53	1427.87	1001	2079.91	1314.63	22.4424	13019.8	0.00172371
chr16:48311248-48337216	LONP2	+	hsa_circ_0008558	25968	554	NM_031490		0.0226449	0.0395625	I		0	0	0	5.72441	3.81846	2.16344	4	2.36982	3.769		313.267	301.587	438.732	465.585	700.306	646.869	555	929.761	651.284	21.8451	5002.39	0.00436694
chr21:40590077-40590586	BRWD1	-	hsa_circ_0061721	509	277	NM_033656		0.0432264	0.0328251	I		0.846667	0	0	4.77034	3.81846	2.16344	1	3.15976	6.0304		918.634	1068.18	1209.91	1595.2	1392.21	1465.37	1069	1730.76	1512.12	21.7891	11961.4	0.00182162
chr9:140685299-140712590	EHMT1	+	hsa_circ_0009134	27291	1158	NM_024757		0.0217343	0.0279781	I		0	0	1.50767	3.81627	6.87323	3.60573	2	2.36982	1.5076		681.567	834.191	973.202	533.324	760.638	628.119	332	800.21	546.505	21.6803	6089.76	0.00356013
chr1:193110979-193121574	CDC73	+	hsa_circ_0111574	10595	460	NM_024529		0.0355181	0.0400676	I		0	0.742824	1.50767	4.77034	1.52738	1.44229	4	1.57988	6.0304		514.773	463.522	536.731	304.348	384.137	349.035	257	421.039	311.32	21.6008	3541.9	0.00609864
chr17_ctg5_hap1:167528-168155	PLEKHM1	-	hsa_circ_0046604	627	627	NM_014798		0.044003	0.0379334	I		0	0	0.753835	6.67848	3.81846	5.76917	0	0	4.5228		8.46667	16.3421	17.3382	14.311	32.8388	27.4036	24	31.5976	14.3222	21.5428	186.62	0.115436
chr10:12160747-12162266	DHTKD1	+	hsa_circ_0000214	1519	256	NM_018706		0.0355181	0.0395625	I		0.846667	0	0.753835	4.77034	3.05477	3.60573	2	1.57988	4.5228		661.247	731.682	822.435	447.458	371.918	427.64	215	470.015	342.225	21.134	4489.62	0.00470731
chr5:43294157-43299077	HMGCS1	-	hsa_circ_0072389	4920	1193	NM_001098272		0.0490597	0.0192072	I		0.846667	0	0	3.81627	2.29108	4.32688	1	3.94971	4.5228		3970.02	3448.93	4890.13	2706.69	3319.01	3424.73	1522	5193.07	2452.11	20.7534	30926.7	0.000671052
chr12:69214104-69218431	MDM2	+	hsa_circ_0004448	4327	215	NM_002392		0.0468654	0.0279781	I		0	0	0.753835	7.63254	3.05477	1.44229	2	3.94971	1.5076		890.694	1154.35	1280.77	675.48	879.774	859.607	388	831.018	457.557	20.3407	7417.24	0.00274236
chrX:16870168-16871965	RBBP7	-	hsa_circ_0007570	1797	443	NM_002893		0.0431951	0.0288635	I		0	1.48565	0	3.81627	2.29108	1.44229	1	3.94971	6.0304		2355.43	2316.87	3418.64	813.82	1512.87	1404.07	1091	1930.62	1197.04	20.0154	16040.4	0.00124782
chr16:21623965-21636436	METTL9	+	hsa_circ_0002696	12471	586	NM_016025		0.0431951	0.0288635	I		0.846667	0.742824	0	5.72441	1.52738	2.88459	2	3.15976	3.0152		317.5	303.072	387.471	255.69	356.644	421.15	194	386.281	266.092	19.9008	2887.9	0.00689111
chr2:242343242-242347030	FARP2	+	hsa_circ_0119499	3788	227	ENST00000264042.3		0.0174634	0.0379334	I		0	0	0	3.81627	3.81846	1.44229	2	3.94971	4.5228		100.753	108.452	162.075	227.068	265.001	246.632	178	350.734	245.739	19.5495	1884.45	0.0103741
chr17:35310185-35311207	AATF	+	hsa_circ_0004751	1022	549	NM_012138		0.0308204	0.0232007	I		0	0	0.753835	0.954068	2.29108	3.60573	4	2.36982	5.2766		439.42	462.779	664.883	244.241	319.223	222.834	188	310.447	180.912	19.2511	3032.74	0.00634777
chr8:54912504-54923052	TCEA1	-	hsa_circ_0003053	10548	169	NM_006756		0.0486088	0.0252933	I		0	0	1.50767	3.81627	3.81846	1.44229	4	0.789941	3.769		1966.81	1926.14	3232.45	1298.49	1358.61	1648.54	1012	1699.16	1254.32	19.1436	15396.5	0.00124337
chr8:17092224-17094882	CNOT7	-	hsa_circ_0008752	2658	307	NM_013354		0.0431333	0.0279004	I		0	0	0	7.63254	2.29108	5.04803	1	1.57988	0.753801		715.434	625.458	1001.85	407.387	554.441	540.86	360	626.423	447.758	18.3053	5279.61	0.00346718
chr8:54974813-54978373	LYPLA1	-	hsa_circ_0003976	3560	185	NM_006330		0.0417558	0.0379334	I		0	0	0	4.77034	2.29108	2.88459	2	6.31953	0		1106.59	880.246	1817.5	386.398	627.755	449.274	244	566.388	380.669	18.2655	6458.82	0.002828
chr3:72890195-72893574	SHQ1	-	hsa_circ_0004340	3379	343	NM_018130		0.0411968	0.0395625	I		0	0	0.753835	11.4488	1.52738	1.44229	0	0.789941	2.2614		222.673	221.362	327.165	155.513	161.903	130.528	54	132.71	85.9333	18.2237	1491.79	0.012216
chr1:63269389-63307218	ATG4C	+	hsa_circ_0012824	37829	1277	NM_032852		0.0431951	0.029239	I		1.69333	0.742824	0	3.81627	0.763692	2.16344	1	4.73965	3.0152		239.607	229.533	386.718	216.573	178.704	180.287	108	206.965	125.885	17.9344	1872.27	0.00957896
chr16:71772844-71773244	AP1G1	-	hsa_circ_0040370	400	269	NM_001030007		0.0127723	0.0410139	I		0	0	0.753835	9.54068	2.29108	2.88459	0	0.789941	1.5076		778.087	754.709	902.341	829.085	939.342	942.539	567	1105.92	733.448	17.7677	7552.47	0.00235257
chr20:16474935-16496309	KIF16B	-	hsa_circ_0114744	21374	1071	NM_024704		0.0153773	0.0374748	I		0	0	0.753835	0.954068	3.81846	2.16344	1	4.73965	3.769		127	132.965	174.89	135.478	155.03	165.864	114	185.636	174.882	17.1985	1365.74	0.0125927
chr4:186180001-186188309	SNX25	+	hsa_circ_0005066	8308	577	NM_031953		0.0493531	0.0482383	I		0	0	0	7.63254	4.58215	0.721147	0	1.57988	0.753801		345.44	465.751	362.595	763.254	514.729	416.823	446	762.293	538.214	15.2695	4615.1	0.0033086
chr9:101542470-101544855	ANKS6	-	hsa_circ_0006928	2385	256	NM_173551		0.0499903	0.0184997	U		0.846667	0	0	2.8622	4.58215	3.60573	0	3.15976	0		128.693	140.394	278.919	40.0709	72.5508	51.2014	40	52.926	43.7204	15.0565	848.476	0.0177454
chr3:133901845-133914026	RYK	-	hsa_circ_0122007	12181	393	NM_001005861		0.040677	0.0288635	I		0	0	0.753835	0.954068	1.52738	2.88459	0	5.52959	3.0152		1649.31	1914.26	1506.16	853.891	1092.08	747.829	647	1034.03	872.901	14.6647	10317.5	0.00142134
chr21:30358459-30359255	LTN1	-	hsa_circ_0061363	796	303	NM_015565		0.0449029	0.0474284	I		0.846667	0	0	4.77034	3.81846	2.16344	0	0.789941	2.2614		695.96	782.194	980.74	794.739	740.782	673.551	463	811.269	670.129	14.6503	6612.36	0.00221558
chr2:43725971-43755127	THADA	-	hsa_circ_0002392	29156	480	NM_001083953		0.0430417	0.0279781	I		0.846667	0	0	2.8622	0.763692	2.16344	0	3.94971	3.769		570.653	506.606	515.623	358.73	407.812	381.487	205	435.257	295.49	14.3547	3676.66	0.00390428
chr6:149924403-149925918	KATNA1	-	hsa_circ_0001651	1515	228	NM_007044		0.0496189	0.0399634	U		0	0	0	1.90814	2.29108	2.16344	0	1.57988	3.769		174.413	153.765	272.135	145.972	185.577	171.633	152	238.562	160.56	11.7115	1654.62	0.0070781
chr11:111706887-111728460	ALG9	-	hsa_circ_0094976	21573	1037	NM_001077691		0.0496189	0.0425787	U		0	0	0	1.90814	2.29108	2.16344	3	1.57988	0.753801		424.18	555.632	310.58	301.485	388.719	373.554	246	482.654	302.274	11.6963	3385.08	0.00345526
chr15:91542906-91543205	VPS33B	-	hsa_circ_0005529	299	193	NM_018668		0.0486088	0.0448256	I		0	0	1.50767	1.90814	0.763692	2.88459	0	0.789941	3.769		290.407	321.643	358.072	225.16	311.586	261.776	150	380.752	207.295	11.623	2506.69	0.0046368
chr14:76349027-76368567	TTLL5	+	hsa_circ_0032731	19540	301	NM_015072		0.0174634	0.040183	I		0	0	0	1.90814	1.52738	2.16344	0	2.36982	1.5076		385.233	388.497	547.285	360.638	344.425	308.651	232	520.571	322.627	9.47639	3409.93	0.00277906
chr10:93608139-93611093	TNKS2	+	hsa_circ_0008332	2954	457	NM_025235		0.0421111	0.0430422	I		0.846667	0	0	2.8622	0	1.44229	0	0.789941	2.2614		1101.51	1116.46	1606.42	1057.11	1209.69	1081	830	1293.13	1108.84	8.20251	10404.2	0.000788386
