# Supplementary material for: Analysis of human ES cell differentiation establishes that the dominant isoforms of the lncRNAs RMST and FIRRE are circular
Source: BMC Genomics. 2018 Apr 20;19:276. doi: 10.1186/s12864-018-4660-7 (PMC5910558; doi:10.1186/s12864-018-4660-7)
Supplement: Supplementary file 5 — Gene Ontology analysis showing over and under-represented gene ontologies (biological process and molecular function) in parent loci of 239 significantly altered circRNAs. Analyses were performed using the Panther classification system [73], with a Bonferroni correction for multiple testing. (XLSX 11 kb) [file 12864_2018_4660_MOESM5_ESM.xlsx]

## Sheet: Table S3
Analysis Type:	PANTHER Overrepresentation Test (release 20160715)
Annotation Version and Release Date:	GO Ontology database Released 2017-02-28
Analyzed List:	Client Text Box Input (139 Significant Gene list)
Reference List:	Homo sapiens (all genes in database)
Bonferroni correction:	TRUE
Bonferroni count:	8204
GO biological process complete	REFLIST size	Observed (221)	Expected	Over/Under)	Fold Enrichment	Corrected P-value
Golgi organization (GO:0007030)	93	9	0.98	+	9.18	0.00687
protein modification by small protein conjugation or removal (GO:0070647)	987	28	10.4	+	2.69	0.0182
organelle organization (GO:0006996)	3186	65	33.57	+	1.94	0.000504
cellular protein metabolic process (GO:0044267)	3589	69	37.82	+	1.82	0.00169
macromolecule modification (GO:0043412)	3272	61	34.48	+	1.77	0.0323
protein metabolic process (GO:0019538)	4326	74	45.59	+	1.62	0.048
cellular component organization or biogenesis (GO:0071840)	5493	90	57.88	+	1.55	0.015
cellular macromolecule metabolic process (GO:0044260)	6833	105	72.01	+	1.46	0.0235
cellular metabolic process (GO:0044237)	8823	135	92.98	+	1.45	8.14e-05
metabolic process (GO:0008152)	9790	141	103.17	+	1.37	0.00187
organic substance metabolic process (GO:0071704)	9316	133	98.17	+	1.35	0.0149
primary metabolic process (GO:0044238)	8972	128	94.55	+	1.35	0.0351
cellular process (GO:0009987)	14892	189	156.93	+	1.2	0.00254
biological_process (GO:0008150)	17240	205	181.67	+	1.13	0.0403
Unclassified (UNCLASSIFIED)	3732	16	39.33	-	0.41	0
Analysis Type:	PANTHER Overrepresentation Test (release 20160715)
Annotation Version and Release Date:	GO Ontology database Released 2017-02-28
Analyzed List:	Client Text Box Input (Homo sapiens)
Reference List:	Homo sapiens (all genes in database)
Bonferroni correction:	TRUE
Bonferroni count:	2591
GO molecular function complete	REFLIST size	Observed (221)	Expected	Over/Under)	Fold Enrichment	Corrected P-value
ubiquitin-like protein binding (GO:0032182)	124	9	1.31	+	6.89	0.0218
RNA binding (GO:0003723)	1602	46	16.88	+	2.72	1.15e-06
nucleic acid binding (GO:0003676)	4009	69	42.25	+	1.63	0.0303
catalytic activity (GO:0003824)	5950	94	62.7	+	1.5	0.0122
heterocyclic compound binding (GO:1901363)	5930	93	62.49	+	1.49	0.0199
organic cyclic compound binding (GO:0097159)	6015	94	63.39	+	1.48	0.0198
protein binding (GO:0005515)	10993	157	115.84	+	1.36	3.23e-05
binding (GO:0005488)	14457	192	152.35	+	1.26	1.12e-06
molecular_function (GO:0003674)	17213	210	181.39	+	1.16	2.39e-05
Unclassified (UNCLASSIFIED)	3759	11	39.61	-	0.28	0
receptor activity (GO:0004872)	1650	3	17.39	-	< 0.2	0.0461
molecular transducer activity (GO:0060089)	1650	3	17.39	-	< 0.2	0.0461
