# Supplementary material for: Analysis of human ES cell differentiation establishes that the dominant isoforms of the lncRNAs RMST and FIRRE are circular
Source: BMC Genomics. 2018 Apr 20;19:276. doi: 10.1186/s12864-018-4660-7 (PMC5910558; doi:10.1186/s12864-018-4660-7)
Supplement: Supplementary file 6 — FIRRE exon junctions confirmed by amplicon sequencing. All reads were mapped against hg19 without reference to transcript annotation: Amplicons using convergent primer pairs and divergent primer pairs (to amplify circRNAs only) are shown separately. Canonical junctions were mapped using MapSplice [67], circRNA (back-splice) junctions were mapped using PTESFinder [46]. For details, see methods. Exon number is according to schema in Fig. 6b. Junction position (hg19), amplicons of origin, and junction frequencies, are given for all junctions. Only splices with a frequency of 1% or higher in each amplicon, identified either by MapSplice or PTESfinder, are reported. Canonical junctions present within the current FIRRE annotation are show in blue. All others are not present within current annotation. Off target junctions (presumed to be generated by illegitimate primer binding) are also shown. Data is for confirmation of junction presence within transcripts only: Junction frequency is affected by position relative to primer, size dependent amplification bias during Nextera indexing, and size dependent bias in cluster formation/resolution efficiencies during MiSeq sequencing. (XLSX 71 kb) [file 12864_2018_4660_MOESM6_ESM.xlsx]

## Sheet: Convergent Splices
Junction Assignment	Acceptor end on X	Donor start on X	strand	Amplicon	Junction Frequency	Other reactions (frequency)
E2-E3	130939065	130959250	-	E1F-E5R	0.059519
E2-E5	130928494	130959250	-	E1F-E5R	0.870363
E3-E5	130928494	130939000	-	E1F-E5R	0.059519
E5-E5B	130919286	130928352	-	E5F-E6R	0.0122097
E5-E6	130918067	130928352	-	E5F-E6R	0.0365693	E5F-E7R (0.014)
E5-E8	130890737	130928352	-	E5F-E8R	0.0104035
E5 alt donor - E5A alt acceptor	130928147	130928325	-	E5F-E8R	0.0173391
E5 alt donor-E5A	130928143	130928325	-	E5F-E6R	0.164352	E5F-E7R (0.04)
E5 alt donor-E5B	130919286	130928325	-	E5F-E6R	0.102885	E5F-E7R (0.022), E5F-E8R (0.032)
E5 alt donor-E6	130918067	130928325	-	E5F-E6R	0.392028	E5F-E7R (0.15), E5F-E8R (0.06)
E5 alt donor-E7	130902724	130928325	-	E5F-E7R	0.120503	E5F-E8R(0.12)
E5 alt donor-E8	130890737	130928325	-	E5F-E8R	0.0364788
E5A-E6	130918067	130928022	-	E5F-E7R	0.0546789
E5B-E6	130918067	130919185	-	E5BF-E7R	0.443715	E5B-E6 (0.25), E5F-E7R (0.1)
E5B-E7	130902724	130919185	-	E5BF-E7R	0.0579529
E5B alt donor 1 - E6	130918067	130919181	-	E5BF-E7R	0.0286637	E5-E6 (0.012)
E5B alt donor 2 - E6	130918067	130919169	-	E5BF-E7R	0.0199083	E5-E6 (0.013)
E6-E6A	130911772	130917915	-	E6F-E7R	0.107626	E5F-E7R (0.051)
E6-E7	130902724	130917915	-	E6F-E7R	0.769319	E5B-E7 (0.37), E5F-E7R (0.32), E5F-E8R(0.2)
E6A-E7	130902724	130911651	-	E6F-E7R	0.103943	E5F-E7R (0.072), E5F-E8R(0.046)
E7-E8	130890737	130902577	-	E5F-E8R	0.513905
E8-E9	130889774	130890639	-	E8F-E11R	0.309426
E8-E10 undefined	130865329	130890639	-	E8F-E11R	0.022541
E8 alt donor-E9	130889774	130890608	-	E8F-E11R	0.0153689
E10-E10A	130877276	130883334	-	E10F-E11R	0.121226	E8F-E11R(0.17), E10F-E13 (0.028)
E10-E10C	130856392	130883334	-	E8F-E11R	0.0727459	E10F-E11R (0.037)
E10-E11 alt acceptor	130845772	130883334	-	E10F-E11R	0.0419108	E8F-E11R(0.013)
E10-E11	130845748	130883334	-	E10F-E11R	0.562416	E8F-E11R (0.086), E10F-E13R(0.01)
E10-E12	130843584	130883334	-	E10F-E13R	0.183307
E10-E13	130837546	130883334	-	E10F-E13R	0.113486
E10A-E10C	130856392	130877124	-	E10F-E11R	0.010365
E10A-E11 alt acceptor	130845772	130877124	-	E8F-E11R	0.0163934
E10A_E11	130845748	130877124	-	E10F-E11R	0.150518	E8F-E11R(0.13), E10F-E13R(0.019)
E10A-E12	130843584	130877124	-	E10F-E13R	0.0125115
E10A-E13	130837546	130877124	-	E10F-E13R	0.025401
E10 undefined-E11	130845748	130865315	-	E8F-E11R	0.022541
E10C-E11	130845748	130856306	-	E8F-E11R	0.0778689	E10F-E11R(0.051), E10F-E13R(0.012)
E11-E12	130843584	130845679	-	E10F-E13R	0.115165
E11-E13	130837546	130845679	-	E10F-E13R	0.0455958
E12-E13	130837546	130843526	-	E10F-E13R	0.313712

## Sheet: Divergent Canonical Splices
Junction Assignment	Acceptor end on X	Donor start on X	strand	Amplicon	Junction Frequency	Other reactions (frequency)
E12-E15	130829941	130843526	-	E10F-E5R	0.0265252	E6F-E5R(0.012)
E11-E12	130843584	130845679	-	E10F-E5R	0.0371353	E6F-E5R(0.016)
E10-E12	130843584	130883334	-	E10F-E5R	0.0318302
E10C-E11	130845748	130856306	-	E10F-E5R	0.0159151
E10-E11	130845748	130883334	-	E10F-E5R	0.0238727
E10-E10C	130856388	130883334	-	E7F-E6A	0.0293356
E10A-E10B	130870307	130877124	-	E6F-E5R	0.0400641	E10F-E5R(0.013)
E10-E10B	130870307	130883334	-	E10F-E5R	0.061008	E6F-E5R(0.018)
E10-E10A	130877276	130883334	-	E10F-E5R	0.689655	E10F-E7R(0.039), E6F-E5R(0.19)
E9-E10	130883486	130889626	-	E6F-E5R	0.419872	E8F-E5R(0.41),E7F-E6R(0.038)
E7-E10	130883486	130902577	-	E7F-E6R	0.195735	E6F-E5R (0.028)
E6-E10	130883486	130917915	-	E6F-E5R	0.0472756
E5B alt donor-E10	130883486	130919181	-	E5BF-E5R	0.0173797
E5B-E10	130883486	130919185	-	E5BF-E5R	0.0708556
E8 alt donor-E9	130889774	130890608	-	E8F-E5R	0.0116424
E8-E9	130889774	130890639	-	E8F-E5R	0.561331	E7F-E6A(0.017)
E7-E8	130890737	130902577	-	E7F-E6R	0.0363614
E6-undefined	130896005	130917915	-	E5BF-E5R	0.0160428
E6A-E7	130902724	130911651	-	E6F-E5R	0.0232372
E6-E7	130902724	130917915	-	E10F-E7R	0.931759	(E6F-E5R(0.043), E5BF-E5R(0.023)
E6A-undefined	130904579	130911651	-	E6F-E5R	0.0184295
E6-undefined	130904579	130917915	-	E6F-E5R	0.0112179
E6-E6A	130911772	130917915	-	E6F-E5R	0.0729167	E5BF-E5R(0.047)
E5B alt donor-E6	130918067	130919169	-	E5BF-E5R	0.0320856	E7F-E6A(0.021)
E5B alt donor 2-E6	130918067	130919181	-	E5BF-E5R	0.026738	E7F-E6A(0.014)
E5B-E6	130918067	130919185	-	E5BF-E5R	0.71123	E7F-E6A(0.54)
E5 alt donor-E6	130918067	130928325	-	E7F-E6R	0.0247751
E5 alt donor-E5A	130928143	130928325	-	E7F-E6R	0.0175028
E3-E5	130928494	130939000	-	E5BF-E5R	0.013369	E10F-E5R(0.011)

## Sheet: Divergent Back-splices
Junction Assignment	donor end on X	acceptor start on X	strand	Amplicon	Junction Frequency	Other reactions (frequency)
E10 alt donor-E8 alt acceptor	130883376	130890733	-	E10F-E8R	0.0208333
E10A-E5	130877123	130928494	-	E10F-E5R	0.170877	E6F-E5R(0.15), E5BF-E5R(0.017), E7F-E5R(0.12), E8F-E5R(0.059)
E10A-E6	130877123	130918067	-	E7F-E6R	0.588005	E10F-E7R(0.031)
E10A-E7	130877123	130902724	-	E10F-E7R	0.0123457
E10B-E5	130870154	130928494	-	E6F-E5R	0.0435057	E10F-E5R(0.028), E5BF-E5R(0.039), E7F-E5R(0.033)
E10-E5	130883333	130928494	-	E8F-E5R	0.892114	E7F-E5R(0.82), E10F-E5R(0.8), E6F-E5R(0.53), E5BF-E5R(0.32), E10F-E8F(0.11), E10F-E7R(0.11), E7F-E6R(0.02)
E10-E5B	130883333	130919286	-	E7F-E6R	0.0371578
E10-E6	130883333	130918067	-	E10F-E7R	0.401235	E10F-E8R(0.29), E7F-E6R(0.1)
E10-E7	130883333	130902724	-	E10F-E8R	0.357639	E10F-E7R(0.074)
E6A-E5	130911650	130928494	-	E5BF-E5R	0.0686106	E6F-E5R
E7-E5	130902576	130928494	-	E5BF-E5R	0.0548885
E6-E5	130917914	130928494	-	E5BF-E5R	0.461407
E6-E5 alt acceptor	130917914	130928492	-	E5BF-E5R	0.025729
E7-E5	130902576	130928494	-	E6F-E5R	0.0649433
E7-E5B	130902576	130919286	-	E7F-E6R	0.0149935
E7-E6	130902576	130918067	-	E7F-E6R	0.159713
E10-E8	130883333	130890737	-	E10F-E8R	0.208333
E9-E5	130889625	130928494	-	E8F-E5R	0.0272882	E7F-E5R(0.014)
E9-E5B	130889625	130919286	-	E7F-E6R	0.011734
E9-E6	130889625	130918067	-	E7F-E6R	0.0488918

## Sheet: Off target amplicons
chromosome	junction 1	junction 1	strand	FREQ in Reaction	Assignment	Reaction
chrX	40917267	41127301	-	0.0215164	?	E8F-E11R
chrX	123387506	123497677	-	0.0143443	?	E8F-E11R
chrX	130870269	130897482	-	0.0132626	?	E10F-E5R
chrX	130870307	130917915	+	0.0442985	?	E5BF-E7R
chrX	130871611	130883334	-	0.0132626	E10-E10	E10F-E5R
chrX	130902576	130902724	-	0.358025	E7-E7	E10F-E7R
chrX	130917914	130918067	-	0.0123457	E6-E6	E10F-E7R
chrX	136779184	136846286	-	0.0143443	?	E8F-E11R
