# Supplementary material for: Analysis of human ES cell differentiation establishes that the dominant isoforms of the lncRNAs RMST and FIRRE are circular
Source: BMC Genomics. 2018 Apr 20;19:276. doi: 10.1186/s12864-018-4660-7 (PMC5910558; doi:10.1186/s12864-018-4660-7)
Supplement: Supplementary file 7 — Genomic co-ordinates of all annotated and novel FIRRE exons. The position of all junctions are shown with respect to hg19, together with their current annotations where appropriate. Splice acceptor and donor junctions identified by annotation-free mapping of day 0 samples against hg19 using MapSplice are shown, together with donor exons and acceptor exons, and junction numbers in brackets. Supporting evidence for each junction is colour coded. Minor / Others – additional junctions not involving annotated exons which are present at low frequency. (XLSX 12 kb) [file 12864_2018_4660_MOESM7_ESM.xlsx]

## Sheet: Table S6
EXON	START	STOP	Annotated	Donor Exons (junctions)	MapSplice Acceptor junctions	MapSplice Donor Junctions	Acceptor Exons	Notes on exon
E1	130964671	130964320	FIRRE/LOC286467	n/a	n/a	218	E2 (218)
E2	130959393	130959250	FIRRE/LOC286467	E1 (218)	218	84	E3 (35), E4 (7), E5 (36) + minor
E3	130939065	130939000	FIRRE/LOC286467	E2 (35) + minor	40	47	E4 (25), E5 (22)
E4	130930359	130929837	FIRRE/LOC286467	E2 (7), E3 (25),	32	0	n/a	No reads map to middle of exon in later timepoints, no E3-E4-E5 product by PCR, exon contains annotated CpG island, high expression from region in polyA+ relative to total RNA. Possible independent transcription start site.
E5alt	130928494	130928325	FIRRE/LOC286467*	E2 (36), E3 (22) + minor	58	492	E5A (395), E5B (48), E6 (34) + minor
E5A	130928143	130928022	LOC286467	E5 (409),	409	161	E5B (98), E6 (38) + minor
E5B	130919286	130919185	LOC286467	E5 (49), E5A (98) + others***	210	655	E6 (655)	Alt donors at 130919181 and 130919169,
E6	130918067	130917915	FIRRE/LOC286467	E5 (35), E5A (38), E5B (729) + minor	810	830	E6A (335), E6B (10), E7 (451), E9 (2) + minor
E6A	130911772	130911651	-	E6 (335)	336	461	E6B (17), E7 (411) + minor
E6B	130904579	130904503	-	E6 (10), E6A (17) + minor	27	36	E7 (36)
E7	130902724	130902577	FIRRE/LOC286467	E6 (451), E6A (411), E6B (36) + minor	937	428	E8 (428)
E8	130890737	130890639	FIRRE/LOC286467	E7 (428)	428	526	E9 (526)	Alt splice donors at 130890671 (14) and 130890608 (23)
E9	130889774	130889626	FIRRE/LOC286467	E8 (563), E5 (2), E6 (2)	570	802	E10 (802)
E10	130883486	130883334	FIRRE/LOC286467	E9 (802) + minor	809	260	E10A (172), E10B (8), E10C (12), E11 (18), E12 (22), E14 (5), E15 (7) + others	Alt splice donor at 130883376
E10A	130877276	130877124	-	E10 (172)	172	37	E10B (23), E11 (7), E12 (2), E14 (1) + others
E10B	130870307	130870156	-	E10 (8), E10A (23)	31	1	other
E10C	130856392	130856306	-	E10 (12)	12	6	E11 (5), E14 (1)
E11	130845748	130845679	FIRRE	E10 (18), E10A (7) E10C (5)	31	17	E12 (17)	Alt splice acceptor at 130845772
E12	130843584	130843526	FIRRE	E10 (22), E10A (2), E11 (17)	41	31	E13 (7), E14 (6), E15 (6) + others
E13	130837546	130837396	FIRRE**	E12 (7)	7	8	E14 (8)
E14	130829941	130829872	-	E10 (5), E10A (1), E10C (1), E12 (6), E13 (8) + others	24	4	E15 (4)	Inferred from RNAseq/Mapsplice/PCR only/circRNA donor
E15	130826664	<130826466	-	E10 (7), E12 (6), E14 (4)	17	n/a		Inferred from RNAseq/MapSplice/PCR only. Alt donor 130826466 is circRNA donor.
Black - existing annotation, confirmed by Mapsplice and amplicon sequencing. Variations are highlighted with asterisks
*Alt splice donor at 130,928,352 annotated as E5 in FIRRE and E3 in LOC286467 transcripts. Alt splice acceptor at 130928492
**End of FIRRE/L0C286467 annotated transcript at position 130,836,678
***Minor donor junctions at 130926213 (32) and 130920033 (20) may be associated with alternative transcription start sites
Red - junction inferred from RNAseq reads, Mapsplice and Amplicon sequencing
Blue - junction inferred from RNAseq reads, Mapsplice and PTESFinder only
Green - junction inferred from RNAseq reads and Mapsplice only
Brown - junction inferred from RNAseq reads and PTESFinder only
Grey shaded donor and acceptor counts shows span of circFIRRE:E10-E5
