# Supplementary material for: Analysis of human ES cell differentiation establishes that the dominant isoforms of the lncRNAs RMST and FIRRE are circular
Source: BMC Genomics. 2018 Apr 20;19:276. doi: 10.1186/s12864-018-4660-7 (PMC5910558; doi:10.1186/s12864-018-4660-7)
Supplement: Supplementary file 8 — Sequence of all primers generated for this study, together with qPCR probes, amplification efficiencies, and primer/probe combinations used. Exon content of amplicons used for Northern analyses is also shown. For additional assays, see [7]. (XLSX 12 kb) [file 12864_2018_4660_MOESM8_ESM.xlsx]

## Sheet: Table S6
Primer/Probe	Sequence
FIRRE-E1F	GACCACGCACAAACAGATGAG
FIRRE-E2F	CCTCATGTATCATGCAAGGA
FIRRE-E3F	CCCTGAAAATGAAGGCCAAT
FIRRE-E5BF	TCAGTTCACTGCAACCTTGG
FIRRE-E5F	GCTTGCAAACACCATTGCTA
FIRRE-E6F	AAGACTTGGTTGAGCGGAAA
FIRRE-E7F	TGAGAAGATTGGTTGTGCAGAT
FIRRE-E8F	CCTGAGGTCAGGAGTTCGAG
FIRRE-E10F	TGCAGATACGATGCTGAGTGA
FIRRE-E12F	ACAAGGCTCAGGGTGCCTACTG
FIRRE-E13F	ACCCAAGATGGGTCCTGGCAC
FIRRE-E14F	GCCAATCAGAAAATCTTGGAATCCTCC
FIRRE-E5R	GTGTTTGCAAGCCAGGTACA
FIRRE-E6R	GTATTGGGGACCGACCTCAG
FIRRE-E7R	TAGTACTGGGGCAGACCTCA
FIRRE-E8R	CTCCTGACCTCAGGTGATCC
FIRRE-E11R	GTATTGGCCAGCCAGGATTG
FIRRE-E13R	TGAAATCTGAGACGAGTCAAGG
FIRRE-E2R	AGGTCTCACATCACATAAGTCTCA
FIRRE-E15R	ACCCAGGAGTCAAAGCCCTGC
FIRRE-E5R2	TTCTTGGAAGGCTGAGGCAG
FIRRE-E1P	TGGAGGTGGCATTACCTGTGACCTCGC
FIRRE-E5P	GCTGCTCTGCTCCTGGGCCCAAGCT
FIRRE-E10P	AATGGGAAGACTTGGTTGTGCA
RMST-E5BF	ATGGGTTCCATGAGAAGTGAC
RMST-E5F	CACCGGAGGTGACAACAATA
RMST-E12F	AAAGTAGAGCTCGTGCTGTGAA
RMST-E5BR	TTGATTCGAGGAGGATGTCA
RMST-E6R	TGGCAACCTATTCCATCACTC
RMST-E6PR	AGACTTCTTTGGGCATGTCTGA
RMST-E13R	AGGATTGAATGCTGCCTACC
RMST-E6P	CCACTCAGCACAGAATGGCTGCGGGG
RMST-E12P	TGCCAAGGGGCTAGTTGAGGAA
RMST_E5BP	GCTGAATATCTTCAGGAAAATGGGTTCC
RMST_External_F	TGCAATTGCCAAGCGCTAAG	Retained intron and exon 5B (Figure 5). 520 bp amplicon
RMST_External_R	TTGATTCGAGGAGGATGTCACT
RMST_Internal_F	TCCACTCAGCACAGAATGGC	Exons 6-9. Internal to the E12-E6 CircRNA. 509bp amplicon
RMST_Internal_R	AGATGTGACATCCAAAATGTTGCA
SMARCA5_External_F	TTGCGTCCATTCCTCCTTCG	Exons 10-13. 539bp amplicon
SMARCA5_External_R	TTGATGCCAAGACCACCAGC
SMARCA5_Internal_F	AGGCTTGTGGATCAGAATCTGA	Exons 15-16. Internal to E16-E15 CircRNA. 258bp amplicon
SMARCA5_Internal_R	TTCTCTATAGTCTTCTCCTTCGAAG
GAPDH_Linear_F	ATTTGGTCGTATTGGGCGCC	Exons 3-6. 413bp amplicon
GAPDH_Linear_R	TGATGATCTTGAGGCTGTTGTCA
qPCR Primer and probe combinations			To Assay	Efficiency
FIRRE-E1F	FIRRE-E2R	FIRRE-E1P	E1-E2 junction	1.071
FIRRE-E2F	FIRRE-E5R2	FIRRE-E5P	E2-E5 junction	0.993
FIRRE-E3F	FIRRE-E5R2	FIRRE-E5P	E3-E5 junction	0.992
FIRRE-E10F	FIRRE-E5R	FIRRE-E10P	E10-E5 back-splice junction	1.098
FIRRE-E10F	FIRRE-E11R	FIRRE-E10P	E10-E11 junction	0.987
RMST-E5BF	RMST-E6PR	RMST-E6P	E5B-E6 junction	1.009
RMST-E5F	RMST-E6PR	RMST-E6P	E5-E6 junction	1.068
RMST-E5F	RMST-E5BR	RMST-E5BP	E5-E5B junction	0.902
RMST-E12F	RMST-E6R	RMST-E12P	E12-E6 back-splice junction	0.988
RMST-E12F	RMST-E13R	RMST-E12P	E12-E13 junction	1.03
